# Supplementary material for: Metabolomics Pilot Study Identifies Desynchronization of 24-H Rhythms and Distinct Intra-patient Variability Patterns in Critical Illness: A Preliminary Report
Source: Front Neurol. 2020 Oct 2;11:533915. doi: 10.3389/fneur.2020.533915 (PMC7566909; doi:10.3389/fneur.2020.533915)
Supplement: Supplementary file 1 [file Data_Sheet_1.zip]

Archive with 7 entries (7 files):
- Suppl Data Sheet 1 - IndividualPlots.pdf
- Suppl Data Sheet 2 - MetabolitePlot.pdf
- Suppl Figure 1 - Cortisol.pdf
- Suppl Table 1 Standards Table.pdf
- Suppl Table 2 - BMI Table.pdf
- Suppl Table 3 -_ICUvCtrl_Edit_CanonicalPathways.xls
- Suppl Table 4 - ICUvCtrl_Edit_IPA_DiseasesAndFunctions_withBHpvalues.xls
