# Supplementary material for: Metabolomics Pilot Study Identifies Desynchronization of 24-H Rhythms and Distinct Intra-patient Variability Patterns in Critical Illness: A Preliminary Report
Source: Front Neurol. 2020 Oct 2;11:533915. doi: 10.3389/fneur.2020.533915 (PMC7566909; doi:10.3389/fneur.2020.533915)
Supplement: Supplementary file 1 [file Data_Sheet_1.zip › Suppl Table 3 -_ICUvCtrl_Edit_CanonicalPathways.xls]

## Sheet: Sheet0
© 2000-2019 QIAGEN. All rights reserved.
Ingenuity Canonical Pathways	-log(p-value)	Ratio	Downregulated	No change	Upregulated	No overlap with dataset	Molecules
Eicosanoid Signaling	3.25	0.778	6/18 (33%)	0/18 (0%)	8/18 (44%)	4/18 (22%)	15(S)-HETE,lipoxin A4,12-hydroxyeicosatetraenoic acid,arachidonic acid,epoprostenol,prostaglandin D2,thromboxane A2,leukotriene A4,thromboxane B2,leukotriene B4,prostaglandin h2,lipoxin B4,dinoprost,prostaglandin E2
Prostanoid Biosynthesis	2.56	1	1/6 (17%)	0/6 (0%)	5/6 (83%)	0/6 (0%)	thromboxane A2,prostaglandin h2,arachidonic acid,epoprostenol,prostaglandin D2,prostaglandin E2
FXR/RXR Activation	2.46	0.818	8/11 (73%)	0/11 (0%)	1/11 (9%)	2/11 (18%)	lithocholic acid,deoxycholate,D-glucose,androsterone,chenodeoxycholic acid,tretinoin,cholic acid,taurocholic acid,xylitol
Spermine Biosynthesis	2.13	1	1/5 (20%)	0/5 (0%)	4/5 (80%)	0/5 (0%)	S-adenosyl-3-methylthiopropylamine,S-adenosylmethionine,spermine,spermidine,5'-methylthioadenosine
Spermidine Biosynthesis I	2.13	1	0/5 (0%)	0/5 (0%)	5/5 (100%)	0/5 (0%)	S-adenosyl-3-methylthiopropylamine,S-adenosylmethionine,putrescine,spermidine,5'-methylthioadenosine
Glycine Degradation (Creatine Biosynthesis)	1.88	0.857	2/7 (29%)	0/7 (0%)	4/7 (57%)	1/7 (14%)	creatine,S-adenosylmethionine,glycocyamine,S-adenosylhomocysteine,L-arginine,L-ornithine
(S)-reticuline Biosynthesis II	1.77	0.778	1/9 (11%)	0/9 (0%)	6/9 (67%)	2/9 (22%)	L-tyrosine,S-adenosylmethionine,dopamine,L-glutamic acid,3,4-dihydroxyphenylacetaldehyde,2-oxoglutaric acid,S-adenosylhomocysteine
Tyrosine Degradation I	1.77	0.778	1/9 (11%)	0/9 (0%)	6/9 (67%)	2/9 (22%)	L-tyrosine,4-hydroxyphenylpyruvic acid,homogentisic acid,L-glutamic acid,fumaric acid,2-oxoglutaric acid,acetoacetic acid
Catecholamine Biosynthesis	1.72	0.727	2/11 (18%)	0/11 (0%)	6/11 (55%)	3/11 (27%)	L-tyrosine,S-adenosylmethionine,dopamine,ascorbic acid,S-adenosylhomocysteine,epinephrine,4a-hydroxytetrahydrobiopterin,norepinephrine
L-DOPA Degradation	1.72	0.727	4/11 (36%)	0/11 (0%)	4/11 (36%)	3/11 (27%)	S-adenosylmethionine,L-glutamic acid,4-hydroxy-3-methoxyphenylacetic acid,4-hydroxy-3-methoxyphenylpyruvic acid,4-hydroxy-3-methoxyphenyllactic acid,2-oxoglutaric acid,3-O-methyl-L-DOPA,S-adenosylhomocysteine
Estrogen-Dependent Breast Cancer Signaling	1.71	1	1/4 (25%)	0/4 (0%)	3/4 (75%)	0/4 (0%)	androstenedione,beta-estradiol,estrone,testosterone
Alanine Degradation III	1.71	1	2/4 (50%)	0/4 (0%)	2/4 (50%)	0/4 (0%)	L-alanine,L-glutamic acid,2-oxoglutaric acid,pyruvic acid
Alanine Biosynthesis II	1.71	1	2/4 (50%)	0/4 (0%)	2/4 (50%)	0/4 (0%)	L-alanine,L-glutamic acid,2-oxoglutaric acid,pyruvic acid
4-hydroxyphenylpyruvate Biosynthesis	1.71	1	0/4 (0%)	0/4 (0%)	4/4 (100%)	0/4 (0%)	L-tyrosine,4-hydroxyphenylpyruvic acid,L-glutamic acid,2-oxoglutaric acid
Noradrenaline and Adrenaline Degradation	1.69	0.647	7/17 (41%)	0/17 (0%)	4/17 (24%)	6/17 (35%)	metanephrine,S-adenosylmethionine,dihydroxyphenylethylene glycol,L-normetanephrine,3,4-dihydroxymandelic acid,S-adenosylhomocysteine,3-methoxy-4-hydroxyphenylglycolaldehyde,epinephrine,methoxyhydroxyphenylglycol,3,4-dihydroxymandelaldehyde,norepinephrine
L-carnitine Biosynthesis	1.42	0.7	4/10 (40%)	0/10 (0%)	3/10 (30%)	3/10 (30%)	N6,N6,N6-trimethyl-L-lysine,succinic acid,4-trimethylammoniobutanal,gamma-butyrobetaine,L-carnitine,3-hydroxy-N(6)-trimethyl-L-lysine,2-oxoglutaric acid
Spermine and Spermidine Degradation I	1.42	0.7	2/10 (20%)	0/10 (0%)	5/10 (50%)	3/10 (30%)	3-acetamidopropanal,3-aminopropanal,N1-acetylspermidine,putrescine,spermine,spermidine,N1-acetylspermine
Thio-molybdenum Cofactor Biosynthesis	1.28	1	2/3 (67%)	0/3 (0%)	1/3 (33%)	0/3 (0%)	L-alanine,L-cysteine,thio-molybdenum cofactor
Lactose Degradation III	1.28	1	2/3 (67%)	0/3 (0%)	1/3 (33%)	0/3 (0%)	lactose,beta-D-glucose,beta-D-galactose
Glutamate Degradation III (via 4-aminobutyrate)	1.13	0.714	1/7 (14%)	0/7 (0%)	4/7 (57%)	2/7 (29%)	succinic acid,L-glutamic acid,GABA,2-oxoglutaric acid,succinic semialdehyde
4-aminobutyrate Degradation I	1.13	0.714	1/7 (14%)	0/7 (0%)	4/7 (57%)	2/7 (29%)	succinic acid,L-glutamic acid,GABA,2-oxoglutaric acid,succinic semialdehyde
Dopamine Degradation	0.967	0.571	3/14 (21%)	0/14 (0%)	5/14 (36%)	6/14 (43%)	3-methoxytyramine,S-adenosylmethionine,dopamine,4-hydroxy-3-methoxyphenylacetic acid,3,4-dihydroxyphenylacetaldehyde,3,4-dihydroxyphenylacetic acid,S-adenosylhomocysteine,dopamine 3-O-sulfate
Sucrose Degradation V (Mammalian)	0.896	0.6	3/10 (30%)	0/10 (0%)	3/10 (30%)	4/10 (40%)	sucrose,beta-D-fructose,glyceraldehyde-3-phosphate,dihydroxyacetone phosphate,alpha-D-glucose,beta-D-glucose
HIF1α Signaling	0.851	1	2/2 (100%)	0/2 (0%)	0/2 (0%)	0/2 (0%)	lactic acid,pyruvic acid
MIF-mediated Glucocorticoid Regulation	0.851	1	1/2 (50%)	0/2 (0%)	1/2 (50%)	0/2 (0%)	arachidonic acid,prostaglandin E2
Histamine Biosynthesis	0.851	1	1/2 (50%)	0/2 (0%)	1/2 (50%)	0/2 (0%)	L-histidine,histamine
Putrescine Biosynthesis III	0.851	1	0/2 (0%)	0/2 (0%)	2/2 (100%)	0/2 (0%)	putrescine,L-ornithine
Alanine Biosynthesis III	0.851	1	2/2 (100%)	0/2 (0%)	0/2 (0%)	0/2 (0%)	L-alanine,L-cysteine
Glutamate Dependent Acid Resistance	0.851	1	1/2 (50%)	0/2 (0%)	1/2 (50%)	0/2 (0%)	L-glutamic acid,GABA
Aryl Hydrocarbon Receptor Signaling	0.833	0.667	4/6 (67%)	0/6 (0%)	0/6 (0%)	2/6 (33%)	4-hydroxy-all-trans-retinoic acid,tretinoin,vitamin A,retinaldehyde
Glutamate Degradation II	0.833	0.667	0/6 (0%)	0/6 (0%)	4/6 (67%)	2/6 (33%)	L-glutamic acid,L-aspartic acid,fumaric acid,2-oxoglutaric acid
GABA Receptor Signaling	0.833	0.667	1/6 (17%)	0/6 (0%)	3/6 (50%)	2/6 (33%)	succinic acid,L-glutamic acid,GABA,succinic semialdehyde
IL-12 Signaling and Production in Macrophages	0.818	0.75	2/4 (50%)	0/4 (0%)	1/4 (25%)	1/4 (25%)	hydroquinone,D-glucose,phosphatidylserine
L-dopachrome Biosynthesis	0.818	0.75	2/4 (50%)	0/4 (0%)	1/4 (25%)	1/4 (25%)	L-tyrosine,L-dopachrome,dopaquinone
Tyrosine Biosynthesis IV	0.818	0.75	0/4 (0%)	0/4 (0%)	3/4 (75%)	1/4 (25%)	L-tyrosine,L-phenylalanine,4a-hydroxytetrahydrobiopterin
Aspartate Biosynthesis	0.818	0.75	0/4 (0%)	0/4 (0%)	3/4 (75%)	1/4 (25%)	L-glutamic acid,L-aspartic acid,2-oxoglutaric acid
Arginine Biosynthesis IV	0.708	0.5	3/18 (17%)	0/18 (0%)	6/18 (33%)	9/18 (50%)	citrulline,L-glutamic acid,L-aspartic acid,fumaric acid,glutamic acid gamma-semialdehyde,N-(L-arginino)succinic acid,2-oxoglutaric acid,L-arginine,L-ornithine
Diphthamide Biosynthesis	0.664	0.556	0/9 (0%)	0/9 (0%)	5/9 (56%)	4/9 (44%)	2-[3-carboxy-3-(methylammonio)propyl]-L-histidine,S-adenosylmethionine,2-(3-carboxy-3-aminopropyl)-L-histidine,S-adenosylhomocysteine,5'-methylthioadenosine
Estrogen Biosynthesis	0.664	0.556	2/9 (22%)	0/9 (0%)	3/9 (33%)	4/9 (44%)	androstenedione,beta-estradiol,19-hydroxytestosterone,estrone,testosterone
Histidine Degradation VI	0.664	0.556	2/9 (22%)	0/9 (0%)	3/9 (33%)	4/9 (44%)	urocanic acid,L-histidine,formiminoglutamic acid,4-imidazolone-5-propanoic acid,2-oxoglutaric acid
Arginine Degradation I (Arginase Pathway)	0.664	0.556	2/9 (22%)	0/9 (0%)	3/9 (33%)	4/9 (44%)	L-glutamic acid,glutamic acid gamma-semialdehyde,2-oxoglutaric acid,L-arginine,L-ornithine
4-hydroxybenzoate Biosynthesis	0.616	0.5	2/14 (14%)	0/14 (0%)	5/14 (36%)	7/14 (50%)	L-tyrosine,(E)-4-coumaric acid,4-hydroxyphenylpyruvic acid,L-glutamic acid,4-hydroxybenzoic acid,4-hydroxyphenyllactic acid, (DL)-isomer,2-oxoglutaric acid
Uracil Degradation II (Reductive)	0.614	0.571	1/7 (14%)	0/7 (0%)	3/7 (43%)	3/7 (43%)	dihydrouracil,N-carbamoyl-beta-alanine,uracil,beta-alanine
L-cysteine Degradation III	0.614	0.571	2/7 (29%)	0/7 (0%)	2/7 (29%)	3/7 (43%)	L-cysteine,L-glutamic acid,2-oxoglutaric acid,pyruvic acid
L-cysteine Degradation I	0.614	0.571	2/7 (29%)	0/7 (0%)	2/7 (29%)	3/7 (43%)	L-cysteine,L-glutamic acid,2-oxoglutaric acid,pyruvic acid
Phenylalanine Degradation I (Aerobic)	0.614	0.571	0/7 (0%)	0/7 (0%)	4/7 (57%)	3/7 (43%)	L-tyrosine,7,8-dihydrobiopterin,L-phenylalanine,4a-hydroxytetrahydrobiopterin
Purine Ribonucleosides Degradation to Ribose-1-phosphate	0.567	0.5	0/12 (0%)	0/12 (0%)	6/12 (50%)	6/12 (50%)	guanosine,xanthosine,adenine,xanthine,guanine,inosine
PXR/RXR Activation	0.559	0.6	2/5 (40%)	0/5 (0%)	1/5 (20%)	2/5 (40%)	lithocholic acid,tretinoin,17alpha-hydroxypregnenolone
nNOS Signaling in Neurons	0.559	0.6	1/5 (20%)	0/5 (0%)	2/5 (40%)	2/5 (40%)	citrulline,L-glutamic acid,L-arginine
nNOS Signaling in Skeletal Muscle Cells	0.559	0.6	1/5 (20%)	0/5 (0%)	2/5 (40%)	2/5 (40%)	citrulline,acetylcholine,L-arginine
α-tocopherol Degradation	0.559	0.6	0/5 (0%)	0/5 (0%)	3/5 (60%)	2/5 (40%)	13'-hydroxy-alpha-tocopherol,2,5,7,8-tetramethyl-2-(2'-carboxyethyl)-6-hydroxychroman,5'-alpha-carboxylmethylbutylhydroxychroman
Trans, trans-farnesyl Diphosphate Biosynthesis	0.559	0.6	3/5 (60%)	0/5 (0%)	0/5 (0%)	2/5 (40%)	isopentenyl diphosphate,dimethylallyl diphosphate,farnesyl pyrophosphate
Arginine Degradation VI (Arginase 2 Pathway)	0.514	0.5	2/10 (20%)	0/10 (0%)	3/10 (30%)	5/10 (50%)	L-glutamic acid,glutamic acid gamma-semialdehyde,2-oxoglutaric acid,L-arginine,L-ornithine
Histidine Degradation III	0.514	0.5	2/10 (20%)	0/10 (0%)	3/10 (30%)	5/10 (50%)	urocanic acid,L-histidine,L-glutamic acid,formiminoglutamic acid,4-imidazolone-5-propanoic acid
MIF Regulation of Innate Immunity	0.499	0.667	1/3 (33%)	0/3 (0%)	1/3 (33%)	1/3 (33%)	arachidonic acid,prostaglandin E2
Acute Myeloid Leukemia Signaling	0.499	0.667	1/3 (33%)	0/3 (0%)	1/3 (33%)	1/3 (33%)	isocitric acid,2-oxoglutaric acid
Retinoic acid Mediated Apoptosis Signaling	0.499	0.667	2/3 (67%)	0/3 (0%)	0/3 (0%)	1/3 (33%)	tretinoin,vitamin A
Role of MAPK Signaling in the Pathogenesis of Influenza	0.499	0.667	1/3 (33%)	0/3 (0%)	1/3 (33%)	1/3 (33%)	arachidonic acid,prostaglandin E2
iNOS Signaling	0.499	0.667	1/3 (33%)	0/3 (0%)	1/3 (33%)	1/3 (33%)	citrulline,L-arginine
Asparagine Degradation I	0.499	0.667	0/3 (0%)	0/3 (0%)	2/3 (67%)	1/3 (33%)	L-aspartic acid,L-asparagine
L-serine Degradation	0.499	0.667	2/3 (67%)	0/3 (0%)	0/3 (0%)	1/3 (33%)	L-serine,pyruvic acid
β-alanine Degradation I	0.456	0.5	2/8 (25%)	0/8 (0%)	2/8 (25%)	4/8 (50%)	L-glutamic acid,2-oxoglutaric acid,malonic semialdehyde,beta-alanine
Lipoate Biosynthesis and Incorporation II	0.456	0.5	0/8 (0%)	0/8 (0%)	4/8 (50%)	4/8 (50%)	octanoic acid,L-methionine,S-adenosylmethionine,5'-deoxyadenosine
Glutathione Biosynthesis	0.456	0.5	1/8 (13%)	0/8 (0%)	3/8 (38%)	4/8 (50%)	L-cysteine,gamma-glutamylcysteine,L-glutamic acid,glutathione
Phenylalanine Degradation IV (Mammalian, via Side Chain)	0.453	0.444	3/18 (17%)	0/18 (0%)	5/18 (28%)	10/18 (56%)	phenylacetaldehyde,2-hydroxyphenylacetic acid,phenylpyruvic acid,L-glutamic acid,2-phenethylamine,phenylacetic acid,2-oxoglutaric acid,L-phenylalanine
Proline Biosynthesis II (from Arginine)	0.451	0.462	2/13 (15%)	0/13 (0%)	4/13 (31%)	7/13 (54%)	citrulline,L-glutamic acid,glutamic acid gamma-semialdehyde,2-oxoglutaric acid,L-arginine,L-ornithine
γ-glutamyl Cycle	0.451	0.462	2/13 (15%)	0/13 (0%)	4/13 (31%)	7/13 (54%)	L-cysteine,cysteinylglycine,gamma-glutamylcysteine,L-glutamic acid,pyrrolidonecarboxylic acid,glutathione
Glycine Betaine Degradation	0.451	0.462	5/13 (38%)	0/13 (0%)	1/13 (8%)	7/13 (54%)	L-methionine,betaine,sarcosine,L-serine,pyruvic acid,dimethylglycine
Cysteine Biosynthesis III (mammalia)	0.451	0.462	2/13 (15%)	0/13 (0%)	4/13 (31%)	7/13 (54%)	L-cysteine,L-methionine,S-adenosylmethionine,alpha-ketobutyric acid,S-adenosylhomocysteine,L-serine
VDR/RXR Activation	0.425	1	0/1 (0%)	0/1 (0%)	1/1 (100%)	0/1 (0%)	calcifediol
TREM1 Signaling	0.425	1	0/1 (0%)	0/1 (0%)	1/1 (100%)	0/1 (0%)	prostaglandin E2
Airway Inflammation in Asthma	0.425	1	0/1 (0%)	0/1 (0%)	1/1 (100%)	0/1 (0%)	histamine
T Helper Cell Differentiation	0.425	1	1/1 (100%)	0/1 (0%)	0/1 (0%)	0/1 (0%)	tretinoin
Dendritic Cell Maturation	0.425	1	0/1 (0%)	0/1 (0%)	1/1 (100%)	0/1 (0%)	ascorbic acid
Agrin Interactions at Neuromuscular Junction	0.425	1	0/1 (0%)	0/1 (0%)	1/1 (100%)	0/1 (0%)	acetylcholine
Basal Cell Carcinoma Signaling	0.425	1	1/1 (100%)	0/1 (0%)	0/1 (0%)	0/1 (0%)	cholesterol
Thyroid Cancer Signaling	0.425	1	1/1 (100%)	0/1 (0%)	0/1 (0%)	0/1 (0%)	tretinoin
Gα12/13 Signaling	0.425	1	0/1 (0%)	0/1 (0%)	1/1 (100%)	0/1 (0%)	thromboxane A2
Glioma Invasiveness Signaling	0.425	1	1/1 (100%)	0/1 (0%)	0/1 (0%)	0/1 (0%)	hyaluronic acid
Role of Lipids/Lipid Rafts in the Pathogenesis of Influenza	0.425	1	1/1 (100%)	0/1 (0%)	0/1 (0%)	0/1 (0%)	cholesterol
Cholesterol Biosynthesis II (via 24,25-dihydrolanosterol)	0.425	0.423	7/26 (27%)	0/26 (0%)	4/26 (15%)	15/26 (58%)	7-dehydrocholesterol,lathosterol,4,4-dimethyl-14alpha-hydroxymethyl-5alpha-cholesta-8-en-3beta-ol,4alpha-carboxy-4beta-methyl-5alpha-cholesta-8-en-3beta-ol,4,4-dimethyl-14alpha-formyl-5alpha-cholesta-8-en-3beta-ol,5alpha-cholesta-8-en-3-one,presqualene pyrophosphate,zymostenol,cholesterol,4alpha-hydroxymethyl-5alpha-cholesta-8-en-3beta-ol,farnesyl pyrophosphate
Agranulocyte Adhesion and Diapedesis	0.425	1	0/1 (0%)	0/1 (0%)	1/1 (100%)	0/1 (0%)	histamine
Adipogenesis pathway	0.425	1	0/1 (0%)	0/1 (0%)	1/1 (100%)	0/1 (0%)	glutathione
Toll-like Receptor Signaling	0.425	1	0/1 (0%)	0/1 (0%)	1/1 (100%)	0/1 (0%)	mannan
Wnt/β-catenin Signaling	0.425	1	1/1 (100%)	0/1 (0%)	0/1 (0%)	0/1 (0%)	tretinoin
Serotonin and Melatonin Biosynthesis	0.398	0.455	2/11 (18%)	0/11 (0%)	3/11 (27%)	6/11 (55%)	S-adenosylmethionine,S-adenosylhomocysteine,N-acetylserotonin,4a-hydroxytetrahydrobiopterin,5-hydroxytryptamine
Leukotriene Biosynthesis	0.398	0.455	2/11 (18%)	0/11 (0%)	3/11 (27%)	6/11 (55%)	leukotriene A4,leukotriene B4,glutathione,(6E,8Z,11Z,14Z)-(5S)-5-hydroperoxyeicosa-6,8,11,14-tetraenoic acid,arachidonic acid
Citrulline-Nitric Oxide Cycle	0.398	0.455	2/11 (18%)	0/11 (0%)	3/11 (27%)	6/11 (55%)	citrulline,L-aspartic acid,fumaric acid,N-(L-arginino)succinic acid,L-arginine
Glycogen Degradation III	0.393	0.5	1/6 (17%)	0/6 (0%)	2/6 (33%)	3/6 (50%)	dextrin,glycogen,beta-D-glucose
1,25-dihydroxyvitamin D3 Biosynthesis	0.393	0.5	2/6 (33%)	0/6 (0%)	1/6 (17%)	3/6 (50%)	calcifediol,7-dehydrocholesterol,previtamin d3
Glycogen Degradation II	0.393	0.5	1/6 (17%)	0/6 (0%)	2/6 (33%)	3/6 (50%)	dextrin,glycogen,beta-D-glucose
Methionine Salvage II (Mammalian)	0.393	0.5	2/6 (33%)	0/6 (0%)	1/6 (17%)	3/6 (50%)	L-methionine,betaine,dimethylglycine
Thymine Degradation	0.393	0.5	0/6 (0%)	0/6 (0%)	3/6 (50%)	3/6 (50%)	beta-ureidoisobutyric acid,thymine,5,6-dihydrothymine
Cysteine Biosynthesis/Homocysteine Degradation	0.393	0.5	2/6 (33%)	0/6 (0%)	1/6 (17%)	3/6 (50%)	L-cysteine,alpha-ketobutyric acid,L-serine
Urea Cycle	0.359	0.429	2/14 (14%)	0/14 (0%)	4/14 (29%)	8/14 (57%)	citrulline,L-aspartic acid,fumaric acid,N-(L-arginino)succinic acid,L-arginine,L-ornithine
Histamine Degradation	0.359	0.429	0/14 (0%)	0/14 (0%)	6/14 (43%)	8/14 (57%)	S-adenosylmethionine,L-glutamic acid,imidazole-4-acetic acid,histamine,imidazole-4-acetaldehyde,S-adenosylhomocysteine
Dopamine Receptor Signaling	0.359	0.429	2/14 (14%)	0/14 (0%)	4/14 (29%)	8/14 (57%)	L-tyrosine,3-methoxytyramine,dopamine,7,8-dihydrobiopterin,4-hydroxy-3-methoxyphenylacetic acid,3,4-dihydroxyphenylacetic acid
Serine Biosynthesis	0.341	0.444	1/9 (11%)	0/9 (0%)	3/9 (33%)	5/9 (56%)	3-phosphonooxypyruvate,L-glutamic acid,2-oxoglutaric acid,L-serine
4-hydroxyproline Degradation I	0.341	0.444	1/9 (11%)	0/9 (0%)	3/9 (33%)	5/9 (56%)	L-glutamic acid,2-oxoglutaric acid,trans-4-hydroxy-L-proline,pyruvic acid
Valine Degradation I	0.33	0.412	2/17 (12%)	0/17 (0%)	5/17 (29%)	10/17 (59%)	alpha-ketoisovaleric acid,(S)-3-amino-2-methylpropanoate,L-glutamic acid,(S)-methylmalonate semialdehyde,2-oxoglutaric acid,(S)-3-hydroxy-2-methylpropanoic acid,L-valine
IL-10 Signaling	0.317	0.5	2/4 (50%)	0/4 (0%)	0/4 (0%)	2/4 (50%)	bilirubin,biliverdine
Prostate Cancer Signaling	0.317	0.5	1/4 (25%)	0/4 (0%)	1/4 (25%)	2/4 (50%)	dihydrotestosterone,testosterone
Retinoate Biosynthesis I	0.317	0.5	2/4 (50%)	0/4 (0%)	0/4 (0%)	2/4 (50%)	tretinoin,vitamin A
Retinoate Biosynthesis II	0.317	0.5	2/4 (50%)	0/4 (0%)	0/4 (0%)	2/4 (50%)	tretinoin,vitamin A
Creatine-phosphate Biosynthesis	0.317	0.5	1/4 (25%)	0/4 (0%)	1/4 (25%)	2/4 (50%)	creatine,phosphocreatine
All-trans-decaprenyl Diphosphate Biosynthesis	0.317	0.5	2/4 (50%)	0/4 (0%)	0/4 (0%)	2/4 (50%)	isopentenyl diphosphate,farnesyl pyrophosphate
Glycine Biosynthesis III	0.317	0.5	2/4 (50%)	0/4 (0%)	0/4 (0%)	2/4 (50%)	L-alanine,pyruvic acid
S-methyl-5'-thioadenosine Degradation II	0.317	0.5	0/4 (0%)	0/4 (0%)	2/4 (50%)	2/4 (50%)	adenine,5'-methylthioadenosine
Geranylgeranyldiphosphate Biosynthesis	0.317	0.5	2/4 (50%)	0/4 (0%)	0/4 (0%)	2/4 (50%)	isopentenyl diphosphate,farnesyl pyrophosphate
L-cysteine Degradation II	0.317	0.5	2/4 (50%)	0/4 (0%)	0/4 (0%)	2/4 (50%)	L-cysteine,pyruvic acid
Phosphatidylethanolamine Biosynthesis III	0.317	0.5	1/4 (25%)	0/4 (0%)	1/4 (25%)	2/4 (50%)	L-serine,phosphatidylserine
Arsenate Detoxification I (Glutaredoxin)	0.309	0.417	0/12 (0%)	0/12 (0%)	5/12 (42%)	7/12 (58%)	S-adenosylmethionine,glutathione,S-adenosylhomocysteine,dihydrolipoic acid,ribose
Androgen Biosynthesis	0.309	0.417	2/12 (17%)	0/12 (0%)	3/12 (25%)	7/12 (58%)	dehydroisoandrosterone,androstenedione,dihydrotestosterone,testosterone,17alpha-hydroxypregnenolone
The Visual Cycle	0.309	0.417	5/12 (42%)	0/12 (0%)	0/12 (0%)	7/12 (58%)	11-cis-retinol,all-trans-retinyl esters,11-cis-retinal,vitamin A,retinaldehyde
Lysine Degradation II	0.309	0.417	1/12 (8%)	0/12 (0%)	4/12 (33%)	7/12 (58%)	L-glutamic acid,2-oxoglutaric acid,2-oxoadipic acid,saccharopine,L-lysine
Salvage Pathways of Pyrimidine Deoxyribonucleotides	0.309	0.417	0/12 (0%)	0/12 (0%)	5/12 (42%)	7/12 (58%)	deoxyuridine,uracil,thymidine,thymine,deoxycytidine
Putrescine Degradation III	0.309	0.417	3/12 (25%)	0/12 (0%)	2/12 (17%)	7/12 (58%)	N-acetylputrescine,putrescine,GABA,4-acetamido butyric acid,N4-acetylaminobutanal
RAR Activation	0.279	0.429	3/7 (43%)	0/7 (0%)	0/7 (0%)	4/7 (57%)	tretinoin,vitamin A,retinaldehyde
Phenylethylamine Degradation I	0.279	0.429	1/7 (14%)	0/7 (0%)	2/7 (29%)	4/7 (57%)	phenylacetaldehyde,2-phenethylamine,phenylacetic acid
Eumelanin Biosynthesis	0.279	0.429	3/7 (43%)	0/7 (0%)	0/7 (0%)	4/7 (57%)	5,6-dihydroxy-2-indolylcarboxylic acid,L-dopachrome,5,6-dihydroxyindole
Glycerol Degradation I	0.279	0.429	1/7 (14%)	0/7 (0%)	2/7 (29%)	4/7 (57%)	ubiquinol,glycerol,dihydroxyacetone phosphate
Pregnenolone Biosynthesis	0.279	0.429	2/7 (29%)	0/7 (0%)	1/7 (14%)	4/7 (57%)	isocaproaldehyde,cholesterol,20alpha,22beta-dihydroxycholesterol
Asparagine Biosynthesis I	0.279	0.429	0/7 (0%)	0/7 (0%)	3/7 (43%)	4/7 (57%)	L-glutamic acid,L-aspartic acid,L-asparagine
Aspartate Degradation II	0.279	0.429	0/7 (0%)	0/7 (0%)	3/7 (43%)	4/7 (57%)	L-glutamic acid,L-aspartic acid,2-oxoglutaric acid
Cancer Drug Resistance By Drug Efflux	0.279	0.429	1/7 (14%)	0/7 (0%)	2/7 (29%)	4/7 (57%)	glutathione,arachidonic acid,prostaglandin E2
Nicotine Degradation II	0.256	0.4	1/10 (10%)	0/10 (0%)	3/10 (30%)	6/10 (60%)	S-adenosylmethionine,3-pyridylacetic acid,S-adenosylhomocysteine,4-(3-pyridyl)-butanoic acid
Circadian Rhythm Signaling	0.215	0.5	0/2 (0%)	0/2 (0%)	1/2 (50%)	1/2 (50%)	L-glutamic acid
Caveolar-mediated Endocytosis Signaling	0.215	0.5	1/2 (50%)	0/2 (0%)	0/2 (0%)	1/2 (50%)	cholesterol
Renal Cell Carcinoma Signaling	0.215	0.5	0/2 (0%)	0/2 (0%)	1/2 (50%)	1/2 (50%)	fumaric acid
Autoimmune Thyroid Disease Signaling	0.215	0.5	1/2 (50%)	0/2 (0%)	0/2 (0%)	1/2 (50%)	levothyroxine
Role of IL-17A in Arthritis	0.215	0.5	0/2 (0%)	0/2 (0%)	1/2 (50%)	1/2 (50%)	prostaglandin E2
Bupropion Degradation	0.215	0.5	0/2 (0%)	0/2 (0%)	1/2 (50%)	1/2 (50%)	3-chlorobenzoic acid
Glutamate Removal from Folates	0.215	0.5	0/2 (0%)	0/2 (0%)	1/2 (50%)	1/2 (50%)	L-glutamic acid
Hypusine Biosynthesis	0.215	0.5	0/2 (0%)	0/2 (0%)	1/2 (50%)	1/2 (50%)	spermidine
Granulocyte Adhesion and Diapedesis	0.215	0.5	0/2 (0%)	0/2 (0%)	1/2 (50%)	1/2 (50%)	histamine
Colorectal Cancer Metastasis Signaling	0.208	0.4	1/5 (20%)	0/5 (0%)	1/5 (20%)	3/5 (60%)	arachidonic acid,prostaglandin E2
Inhibition of Angiogenesis by TSP1	0.208	0.4	1/5 (20%)	0/5 (0%)	1/5 (20%)	3/5 (60%)	citrulline,L-arginine
Nicotine Degradation III	0.208	0.4	1/5 (20%)	0/5 (0%)	1/5 (20%)	3/5 (60%)	3-pyridylacetic acid,4-(3-pyridyl)-butanoic acid
Trehalose Degradation II (Trehalase)	0.208	0.4	1/5 (20%)	0/5 (0%)	1/5 (20%)	3/5 (60%)	trehalose,beta-D-glucose
Methylglyoxal Degradation I	0.208	0.4	1/5 (20%)	0/5 (0%)	1/5 (20%)	3/5 (60%)	glutathione,pyruvic acid
Choline Degradation I	0.208	0.4	1/5 (20%)	0/5 (0%)	1/5 (20%)	3/5 (60%)	betaine,betaine aldehyde
Dermatan Sulfate Biosynthesis (Late Stages)	0.208	0.4	1/5 (20%)	0/5 (0%)	1/5 (20%)	3/5 (60%)	chondroitin,chondroitin sulfate B
S-adenosyl-L-methionine Biosynthesis	0.208	0.4	0/5 (0%)	0/5 (0%)	2/5 (40%)	3/5 (60%)	L-methionine,S-adenosylmethionine
Glutamate Biosynthesis II	0.208	0.4	0/5 (0%)	0/5 (0%)	2/5 (40%)	3/5 (60%)	L-glutamic acid,2-oxoglutaric acid
Glutamate Degradation X	0.208	0.4	0/5 (0%)	0/5 (0%)	2/5 (40%)	3/5 (60%)	L-glutamic acid,2-oxoglutaric acid
PI3K/AKT Signaling	0.208	0.4	1/5 (20%)	0/5 (0%)	1/5 (20%)	3/5 (60%)	citrulline,L-arginine
Glucocorticoid Receptor Signaling	0	0.333	1/6 (17%)	0/6 (0%)	1/6 (17%)	4/6 (67%)	dihydrotestosterone,aldosterone
Synaptic Long Term Potentiation	0	0.125	0/8 (0%)	0/8 (0%)	1/8 (13%)	7/8 (88%)	L-glutamic acid
Amyotrophic Lateral Sclerosis Signaling	0	0.111	0/9 (0%)	0/9 (0%)	1/9 (11%)	8/9 (89%)	L-glutamic acid
Fc Epsilon RI Signaling	0	0.167	1/6 (17%)	0/6 (0%)	0/6 (0%)	5/6 (83%)	arachidonic acid
Actin Cytoskeleton Signaling	0	0.25	0/4 (0%)	0/4 (0%)	1/4 (25%)	3/4 (75%)	acetylcholine
Synaptic Long Term Depression	0	0.222	1/9 (11%)	0/9 (0%)	1/9 (11%)	7/9 (78%)	L-glutamic acid,arachidonic acid
Huntington's Disease Signaling	0	0.167	0/6 (0%)	0/6 (0%)	1/6 (17%)	5/6 (83%)	L-glutamic acid
LPS/IL-1 Mediated Inhibition of RXR Function	0	0.2	1/5 (20%)	0/5 (0%)	0/5 (0%)	4/5 (80%)	tretinoin
Hepatic Cholestasis	0	0.267	3/15 (20%)	0/15 (0%)	1/15 (7%)	11/15 (73%)	lithocholic acid,chenodeoxycholic acid,tretinoin,taurocholic acid
LXR/RXR Activation	0	0.143	1/7 (14%)	0/7 (0%)	0/7 (0%)	6/7 (86%)	cholesterol
Hepatic Fibrosis / Hepatic Stellate Cell Activation	0	0.25	1/4 (25%)	0/4 (0%)	0/4 (0%)	3/4 (75%)	D-glucose
Mitochondrial Dysfunction	0	0.176	1/17 (6%)	0/17 (0%)	2/17 (12%)	14/17 (82%)	dopamine,palmitic acid,glutathione
Ceramide Signaling	0	0.25	0/4 (0%)	0/4 (0%)	1/4 (25%)	3/4 (75%)	D-sphingosine
TR/RXR Activation	0	0.143	1/7 (14%)	0/7 (0%)	0/7 (0%)	6/7 (86%)	levothyroxine
α-Adrenergic Signaling	0	0.2	2/10 (20%)	0/10 (0%)	0/10 (0%)	8/10 (80%)	epinephrine,norepinephrine
Fcγ Receptor-mediated Phagocytosis in Macrophages and Monocytes	0	0.167	1/6 (17%)	0/6 (0%)	0/6 (0%)	5/6 (83%)	arachidonic acid
Virus Entry via Endocytic Pathways	0	0.167	1/6 (17%)	0/6 (0%)	0/6 (0%)	5/6 (83%)	cholesterol
Cellular Effects of Sildenafil (Viagra)	0	0.0769	1/13 (8%)	0/13 (0%)	0/13 (0%)	12/13 (92%)	L-arginine
Neuropathic Pain Signaling In Dorsal Horn Neurons	0	0.25	0/4 (0%)	0/4 (0%)	1/4 (25%)	3/4 (75%)	L-glutamic acid
Endothelin-1 Signaling	0	0.2	2/15 (13%)	0/15 (0%)	1/15 (7%)	12/15 (80%)	arachidonic acid,L-arginine,prostaglandin E2
Relaxin Signaling	0	0.1	1/10 (10%)	0/10 (0%)	0/10 (0%)	9/10 (90%)	L-arginine
Renin-Angiotensin Signaling	0	0.111	0/9 (0%)	0/9 (0%)	1/9 (11%)	8/9 (89%)	prostaglandin E2
Cardiac Hypertrophy Signaling	0	0.222	2/9 (22%)	0/9 (0%)	0/9 (0%)	7/9 (78%)	epinephrine,norepinephrine
CDK5 Signaling	0	0.25	0/4 (0%)	0/4 (0%)	1/4 (25%)	3/4 (75%)	dopamine
Corticotropin Releasing Hormone Signaling	0	0.1	1/10 (10%)	0/10 (0%)	0/10 (0%)	9/10 (90%)	L-arginine
Maturity Onset Diabetes of Young (MODY) Signaling	0	0.25	1/4 (25%)	0/4 (0%)	0/4 (0%)	3/4 (75%)	D-glucose
Human Embryonic Stem Cell Pluripotency	0	0.2	0/5 (0%)	0/5 (0%)	1/5 (20%)	4/5 (80%)	D-sphingosine
Antiproliferative Role of Somatostatin Receptor 2	0	0.25	1/4 (25%)	0/4 (0%)	0/4 (0%)	3/4 (75%)	L-arginine
Germ Cell-Sertoli Cell Junction Signaling	0	0.333	0/3 (0%)	0/3 (0%)	1/3 (33%)	2/3 (67%)	testosterone
Aldosterone Signaling in Epithelial Cells	0	0.1	0/10 (0%)	0/10 (0%)	1/10 (10%)	9/10 (90%)	aldosterone
Growth Hormone Signaling	0	0.25	1/4 (25%)	0/4 (0%)	0/4 (0%)	3/4 (75%)	D-glucose
CREB Signaling in Neurons	0	0.125	0/8 (0%)	0/8 (0%)	1/8 (13%)	7/8 (88%)	L-glutamic acid
Small Cell Lung Cancer Signaling	0	0.333	1/3 (33%)	0/3 (0%)	0/3 (0%)	2/3 (67%)	tretinoin
Glioma Signaling	0	0.25	1/8 (13%)	0/8 (0%)	1/8 (13%)	6/8 (75%)	isocitric acid,2-oxoglutaric acid
Type II Diabetes Mellitus Signaling	0	0.19	2/21 (10%)	0/21 (0%)	2/21 (10%)	17/21 (81%)	D-glucose,sorbitol,glyceraldehyde-3-phosphate,pyruvic acid
Production of Nitric Oxide and Reactive Oxygen Species in Macrophages	0	0.167	0/6 (0%)	0/6 (0%)	1/6 (17%)	5/6 (83%)	aldosterone
Sphingosine-1-phosphate Signaling	0	0.25	0/4 (0%)	0/4 (0%)	1/4 (25%)	3/4 (75%)	D-sphingosine
Systemic Lupus Erythematosus Signaling	0	0.25	0/4 (0%)	0/4 (0%)	1/4 (25%)	3/4 (75%)	glutathione
FAK Signaling	0	0.333	1/3 (33%)	0/3 (0%)	0/3 (0%)	2/3 (67%)	hyaluronic acid
AMPK Signaling	0	0.235	1/17 (6%)	0/17 (0%)	3/17 (18%)	13/17 (76%)	creatine,phosphocreatine,acetylcholine,fructose-2,6-diphosphate
Rac Signaling	0	0.333	1/3 (33%)	0/3 (0%)	0/3 (0%)	2/3 (67%)	hyaluronic acid
Role of Osteoblasts, Osteoclasts and Chondrocytes in Rheumatoid Arthritis	0	0.167	0/6 (0%)	0/6 (0%)	1/6 (17%)	5/6 (83%)	prostaglandin E2
Phospholipase C Signaling	0	0.125	1/8 (13%)	0/8 (0%)	0/8 (0%)	7/8 (88%)	arachidonic acid
Protein Kinase A Signaling	0	0.333	1/12 (8%)	0/12 (0%)	3/12 (25%)	8/12 (67%)	L-tyrosine,arachidonic acid,glycogen,prostaglandin E2
Neuroprotective Role of THOP1 in Alzheimer's Disease	0	0.167	0/6 (0%)	0/6 (0%)	1/6 (17%)	5/6 (83%)	glutathione
Dopamine-DARPP32 Feedback in cAMP Signaling	0	0.214	1/14 (7%)	0/14 (0%)	2/14 (14%)	11/14 (79%)	dopamine,L-glutamic acid,D-serine
Sertoli Cell-Sertoli Cell Junction Signaling	0	0.125	1/8 (13%)	0/8 (0%)	0/8 (0%)	7/8 (88%)	L-arginine
Gap Junction Signaling	0	0.308	2/13 (15%)	0/13 (0%)	2/13 (15%)	9/13 (69%)	dopamine,L-glutamic acid,5-hydroxytryptamine,norepinephrine
eNOS Signaling	0	0.231	1/13 (8%)	0/13 (0%)	2/13 (15%)	10/13 (77%)	citrulline,acetylcholine,L-arginine
Netrin Signaling	0	0.2	1/5 (20%)	0/5 (0%)	0/5 (0%)	4/5 (80%)	arachidonic acid
NAD Biosynthesis from 2-amino-3-carboxymuconate Semialdehyde	0	0.2	0/10 (0%)	0/10 (0%)	2/10 (20%)	8/10 (80%)	L-glutamic acid,quinolinic acid
Sphingosine and Sphingosine-1-phosphate Metabolism	0	0.2	1/10 (10%)	0/10 (0%)	1/10 (10%)	8/10 (80%)	D-sphingosine,hexadecanal
Glucose and Glucose-1-phosphate Degradation	0	0.25	2/12 (17%)	0/12 (0%)	1/12 (8%)	9/12 (75%)	ubiquinol,D-glucose,beta-D-glucose
Thyroid Hormone Metabolism II (via Conjugation and/or Degradation)	0	0.0476	1/21 (5%)	0/21 (0%)	0/21 (0%)	20/21 (95%)	levothyroxine
NAD biosynthesis II (from tryptophan)	0	0.263	1/19 (5%)	0/19 (0%)	4/19 (21%)	14/19 (74%)	L-alanine,3-hydroxy-L-kynurenine,L-glutamic acid,3-hydroxyanthranilic acid,quinolinic acid
Chondroitin Sulfate Degradation (Metazoa)	0	0.286	2/7 (29%)	0/7 (0%)	0/7 (0%)	5/7 (71%)	N-acetyl-beta-D-galactosamine,chondroitin
Pyrimidine Ribonucleotides De Novo Biosynthesis	0	0.136	0/22 (0%)	0/22 (0%)	3/22 (14%)	19/22 (86%)	L-glutamic acid,L-aspartic acid,ubiquinol
Dolichol and Dolichyl Phosphate Biosynthesis	0	0.182	2/11 (18%)	0/11 (0%)	0/11 (0%)	9/11 (82%)	isopentenyl diphosphate,farnesyl pyrophosphate
Isoleucine Degradation I	0	0.2	1/15 (7%)	0/15 (0%)	2/15 (13%)	12/15 (80%)	L-isoleucine,L-glutamic acid,2-oxoglutaric acid
Epoxysqualene Biosynthesis	0	0.286	1/7 (14%)	0/7 (0%)	1/7 (14%)	5/7 (71%)	presqualene pyrophosphate,farnesyl pyrophosphate
Glutathione Redox Reactions I	0	0.143	0/7 (0%)	0/7 (0%)	1/7 (14%)	6/7 (86%)	glutathione
Methylthiopropionate Biosynthesis	0	0.25	1/4 (25%)	0/4 (0%)	0/4 (0%)	3/4 (75%)	1,2-dihydroxy-5-(methylthio)pent-1-en-3-one
Ubiquinol-10 Biosynthesis (Eukaryotic)	0	0.2	0/15 (0%)	0/15 (0%)	3/15 (20%)	12/15 (80%)	S-adenosylmethionine,4-hydroxybenzoic acid,S-adenosylhomocysteine
CDP-diacylglycerol Biosynthesis I	0	0.0909	0/11 (0%)	0/11 (0%)	1/11 (9%)	10/11 (91%)	dihydroxyacetone phosphate
Superpathway of Citrulline Metabolism	0	0.375	3/24 (13%)	0/24 (0%)	6/24 (25%)	15/24 (63%)	citrulline,L-glutamic acid,L-aspartic acid,fumaric acid,glutamic acid gamma-semialdehyde,N-(L-arginino)succinic acid,2-oxoglutaric acid,L-arginine,L-ornithine
Pyruvate Fermentation to Lactate	0	0.25	1/4 (25%)	0/4 (0%)	0/4 (0%)	3/4 (75%)	pyruvic acid
Superpathway of Serine and Glycine Biosynthesis I	0	0.333	1/12 (8%)	0/12 (0%)	3/12 (25%)	8/12 (67%)	3-phosphonooxypyruvate,L-glutamic acid,2-oxoglutaric acid,L-serine
Ketogenesis	0	0.25	0/8 (0%)	0/8 (0%)	2/8 (25%)	6/8 (75%)	acetoacetic acid,(R)-3-hydroxybutyric acid
2-ketoglutarate Dehydrogenase Complex	0	0.2	0/5 (0%)	0/5 (0%)	1/5 (20%)	4/5 (80%)	2-oxoglutaric acid
tRNA Splicing	0	0.143	1/7 (14%)	0/7 (0%)	0/7 (0%)	6/7 (86%)	niacinamide
Heme Degradation	0	0.286	2/7 (29%)	0/7 (0%)	0/7 (0%)	5/7 (71%)	bilirubin,biliverdine
D-myo-inositol-5-phosphate Metabolism	0	0.143	0/7 (0%)	0/7 (0%)	1/7 (14%)	6/7 (86%)	1,2-diacylglycerol
Chondroitin and Dermatan Biosynthesis	0	0.143	1/7 (14%)	0/7 (0%)	0/7 (0%)	6/7 (86%)	chondroitin
Melatonin Degradation I	0	0.273	1/11 (9%)	0/11 (0%)	2/11 (18%)	8/11 (73%)	6-hydroxymelatonin,6-sulphatoxymelatonin,N-acetylserotonin
Tetrahydrofolate Salvage from 5,10-methenyltetrahydrofolate	0	0.2	0/5 (0%)	0/5 (0%)	1/5 (20%)	4/5 (80%)	5'-phosphoribosyl-N-formylglycinamide
Ceramide Biosynthesis	0	0.3	2/10 (20%)	0/10 (0%)	1/10 (10%)	7/10 (70%)	3-dehydrosphinganine,D-erythro-dihydrosphingosine,L-serine
γ-linolenate Biosynthesis II (Animals)	0	0.143	1/7 (14%)	0/7 (0%)	0/7 (0%)	6/7 (86%)	linoleic acid
NAD Salvage Pathway II	0	0.111	1/9 (11%)	0/9 (0%)	0/9 (0%)	8/9 (89%)	nicotinamide-beta-riboside
Phosphatidylethanolamine Biosynthesis II	0	0.1	0/10 (0%)	0/10 (0%)	1/10 (10%)	9/10 (90%)	1,2-diacylglycerol
Pyridoxal 5'-phosphate Salvage Pathway	0	0.2	1/10 (10%)	0/10 (0%)	1/10 (10%)	8/10 (80%)	pyridoxal,pyridoxine
Triacylglycerol Degradation	0	0.167	1/6 (17%)	0/6 (0%)	0/6 (0%)	5/6 (83%)	glycerol
Branched-chain α-keto acid Dehydrogenase Complex	0	0.2	0/5 (0%)	0/5 (0%)	1/5 (20%)	4/5 (80%)	alpha-ketoisovaleric acid
D-myo-inositol (1,4,5)-Trisphosphate Biosynthesis	0	0.2	1/10 (10%)	0/10 (0%)	1/10 (10%)	8/10 (80%)	1,2-diacylglycerol,myo-inositol
Guanine and Guanosine Salvage I	0	0.286	0/7 (0%)	0/7 (0%)	2/7 (29%)	5/7 (71%)	guanosine,guanine
Heme Biosynthesis from Uroporphyrinogen-III I	0	0.286	1/7 (14%)	0/7 (0%)	1/7 (14%)	5/7 (71%)	protoporphyrinogen,coproporphyrinogen III
Phospholipases	0	0.2	0/10 (0%)	0/10 (0%)	2/10 (20%)	8/10 (80%)	1,2-diacylglycerol,phosphorylcholine
Tetrapyrrole Biosynthesis II	0	0.25	1/8 (13%)	0/8 (0%)	1/8 (13%)	6/8 (75%)	delta-aminolevulinic acid,porphobilinogen
Choline Biosynthesis III	0	0.222	0/9 (0%)	0/9 (0%)	2/9 (22%)	7/9 (78%)	1,2-diacylglycerol,phosphorylcholine
Oleate Biosynthesis II (Animals)	0	0.167	1/6 (17%)	0/6 (0%)	0/6 (0%)	5/6 (83%)	oleic acid
Tryptophan Degradation X (Mammalian, via Tryptamine)	0	0.2	1/10 (10%)	0/10 (0%)	1/10 (10%)	8/10 (80%)	indole-3-acetaldehyde,indoleacetic acid
5-aminoimidazole Ribonucleotide Biosynthesis I	0	0.133	0/15 (0%)	0/15 (0%)	2/15 (13%)	13/15 (87%)	5'-phosphoribosyl-N-formylglycinamide,L-glutamic acid
CMP-N-acetylneuraminate Biosynthesis I (Eukaryotes)	0	0.167	1/12 (8%)	0/12 (0%)	1/12 (8%)	10/12 (83%)	N-acetylneuraminic acid,N-acetyl-D-mannosamine
Coenzyme A Biosynthesis	0	0.182	1/11 (9%)	0/11 (0%)	1/11 (9%)	9/11 (82%)	L-cysteine,pantothenylcysteine 4'-phosphate
Chondroitin Sulfate Biosynthesis	0	0.0625	1/16 (6%)	0/16 (0%)	0/16 (0%)	15/16 (94%)	chondroitin
Proline Degradation	0	0.2	0/5 (0%)	0/5 (0%)	1/5 (20%)	4/5 (80%)	L-glutamic acid
Acetyl-CoA Biosynthesis III (from Citrate)	0	0.143	1/7 (14%)	0/7 (0%)	0/7 (0%)	6/7 (86%)	citric acid
Dermatan Sulfate Biosynthesis	0	0.133	1/15 (7%)	0/15 (0%)	1/15 (7%)	13/15 (87%)	chondroitin,chondroitin sulfate B
Pentose Phosphate Pathway (Non-oxidative Branch)	0	0.286	0/7 (0%)	0/7 (0%)	2/7 (29%)	5/7 (71%)	glyceraldehyde-3-phosphate,sedoheptulose 7-phosphate
S-methyl-5-thio-α-D-ribose 1-phosphate Degradation	0	0.333	1/9 (11%)	0/9 (0%)	2/9 (22%)	6/9 (67%)	L-methionine,1,2-dihydroxy-5-(methylthio)pent-1-en-3-one,2-keto-4-methylthiobutyric acid
Cholesterol Biosynthesis I	0	0.308	5/26 (19%)	0/26 (0%)	3/26 (12%)	18/26 (69%)	obtusifoliol,7-dehydrocholesterol,lathosterol,zymosterol,presqualene pyrophosphate,cholesterol,zymosterone,farnesyl pyrophosphate
Glutathione-mediated Detoxification	0	0.273	1/11 (9%)	0/11 (0%)	2/11 (18%)	8/11 (73%)	L-glutamic acid,glutathione,pyruvic acid
Thiamin Salvage III	0	0.25	0/4 (0%)	0/4 (0%)	1/4 (25%)	3/4 (75%)	thiamine
Phosphatidylcholine Biosynthesis I	0	0.2	0/10 (0%)	0/10 (0%)	2/10 (20%)	8/10 (80%)	1,2-diacylglycerol,phosphorylcholine
tRNA Charging	0	0.372	9/43 (21%)	0/43 (0%)	7/43 (16%)	27/43 (63%)	L-tyrosine,L-alanine,L-isoleucine,L-glutamic acid,L-aspartic acid,L-threonine,L-serine,L-arginine,L-leucine,L-lysine,L-valine,L-cysteine,L-methionine,L-histidine,L-asparagine,L-phenylalanine
Glutamine Biosynthesis I	0	0.167	0/6 (0%)	0/6 (0%)	1/6 (17%)	5/6 (83%)	L-glutamic acid
Urate Biosynthesis/Inosine 5'-phosphate Degradation	0	0.222	0/9 (0%)	0/9 (0%)	2/9 (22%)	7/9 (78%)	xanthosine,xanthine
Acetyl-CoA Biosynthesis I (Pyruvate Dehydrogenase Complex)	0	0.2	1/5 (20%)	0/5 (0%)	0/5 (0%)	4/5 (80%)	pyruvic acid
Phosphatidylglycerol Biosynthesis II (Non-plastidic)	0	0.0667	0/15 (0%)	0/15 (0%)	1/15 (7%)	14/15 (93%)	dihydroxyacetone phosphate
NAD Salvage Pathway III	0	0.167	1/6 (17%)	0/6 (0%)	0/6 (0%)	5/6 (83%)	nicotinamide-beta-riboside
Dermatan Sulfate Degradation (Metazoa)	0	0.333	1/6 (17%)	0/6 (0%)	1/6 (17%)	4/6 (67%)	N-acetyl-beta-D-galactosamine,chondroitin sulfate B
Pentose Phosphate Pathway	0	0.167	0/12 (0%)	0/12 (0%)	2/12 (17%)	10/12 (83%)	glyceraldehyde-3-phosphate,sedoheptulose 7-phosphate
Taurine Biosynthesis	0	0.333	1/6 (17%)	0/6 (0%)	1/6 (17%)	4/6 (67%)	L-cysteine,hypotaurine
Citrulline Biosynthesis	0	0.333	2/18 (11%)	0/18 (0%)	4/18 (22%)	12/18 (67%)	citrulline,L-glutamic acid,glutamic acid gamma-semialdehyde,2-oxoglutaric acid,L-arginine,L-ornithine
Superpathway of Inositol Phosphate Compounds	0	0.087	1/23 (4%)	0/23 (0%)	1/23 (4%)	21/23 (91%)	1,2-diacylglycerol,myo-inositol
Selenocysteine Biosynthesis II (Archaea and Eukaryotes)	0	0.1	1/10 (10%)	0/10 (0%)	0/10 (0%)	9/10 (90%)	L-serine
Flavin Biosynthesis IV (Mammalian)	0	0.167	0/6 (0%)	0/6 (0%)	1/6 (17%)	5/6 (83%)	riboflavin
Mevalonate Pathway I	0	0.214	2/14 (14%)	0/14 (0%)	1/14 (7%)	11/14 (79%)	isopentenyl diphosphate,dimethylallyl diphosphate,(R)-mevalonic acid
Palmitate Biosynthesis I (Animals)	0	0.1	1/10 (10%)	0/10 (0%)	0/10 (0%)	9/10 (90%)	palmitic acid
Ascorbate Recycling (Cytosolic)	0	0.25	0/8 (0%)	0/8 (0%)	2/8 (25%)	6/8 (75%)	ascorbic acid,glutathione
Superpathway of D-myo-inositol (1,4,5)-trisphosphate Metabolism	0	0.125	1/8 (13%)	0/8 (0%)	0/8 (0%)	7/8 (88%)	myo-inositol
Purine Nucleotides Degradation II (Aerobic)	0	0.294	0/17 (0%)	0/17 (0%)	5/17 (29%)	12/17 (71%)	guanosine,xanthosine,xanthine,guanine,inosine
Mitochondrial L-carnitine Shuttle Pathway	0	0.25	1/4 (25%)	0/4 (0%)	0/4 (0%)	3/4 (75%)	L-carnitine
Glutathione Redox Reactions II	0	0.25	0/4 (0%)	0/4 (0%)	1/4 (25%)	3/4 (75%)	glutathione
Serotonin Degradation	0	0.235	2/17 (12%)	0/17 (0%)	2/17 (12%)	13/17 (76%)	L-cysteine,5-hydroxyindoleacetaldehyde,5-hydroxytryptophol,5-hydroxytryptamine
TCA Cycle II (Eukaryotic)	0	0.333	2/18 (11%)	0/18 (0%)	4/18 (22%)	12/18 (67%)	citric acid,D-threo-isocitric acid,succinic acid,fumaric acid,ubiquinol,2-oxoglutaric acid
Leucine Degradation I	0	0.294	1/17 (6%)	0/17 (0%)	4/17 (24%)	12/17 (71%)	L-glutamic acid,alpha-ketoisocaproic acid,2-oxoglutaric acid,acetoacetic acid,L-leucine
D-glucuronate Degradation I	0	0.25	1/8 (13%)	0/8 (0%)	1/8 (13%)	6/8 (75%)	xylitol,L-xylulose
UDP-N-acetyl-D-glucosamine Biosynthesis II	0	0.0909	0/11 (0%)	0/11 (0%)	1/11 (9%)	10/11 (91%)	L-glutamic acid
Bile Acid Biosynthesis, Neutral Pathway	0	0.306	4/36 (11%)	0/36 (0%)	7/36 (19%)	25/36 (69%)	3,7,12-trihydroxycoprostane,3alpha,7alpha-dihydroxy-5beta-cholestanic acid,glycochenodeoxycholate,7alpha-hydroxy-4-cholesten-3-one,7alpha,12alpha-dihydroxy-5beta-cholestan-3-one,taurochenodeoxycholate,3,7,12-trihydroxycholestan-26-oic acid,taurocholic acid,3alpha,7alpha-dihydroxy-5beta-cholestane,cholesterol,7alpha-hydroxy-5beta-cholestan-3-one
Adenine and Adenosine Salvage III	0	0.2	0/10 (0%)	0/10 (0%)	2/10 (20%)	8/10 (80%)	adenine,inosine
D-myo-inositol (1,4,5)-trisphosphate Degradation	0	0.25	1/4 (25%)	0/4 (0%)	0/4 (0%)	3/4 (75%)	myo-inositol
Inosine-5'-phosphate Biosynthesis II	0	0.154	0/13 (0%)	0/13 (0%)	2/13 (15%)	11/13 (85%)	L-aspartic acid,fumaric acid
3-phosphoinositide Biosynthesis	0	0.0769	1/13 (8%)	0/13 (0%)	0/13 (0%)	12/13 (92%)	myo-inositol
Uridine-5'-phosphate Biosynthesis	0	0.176	0/17 (0%)	0/17 (0%)	3/17 (18%)	14/17 (82%)	L-glutamic acid,L-aspartic acid,ubiquinol
GDP-L-fucose Biosynthesis II (from L-fucose)	0	0.167	0/6 (0%)	0/6 (0%)	1/6 (17%)	5/6 (83%)	L-fucose
Retinol Biosynthesis	0	0.333	3/9 (33%)	0/9 (0%)	0/9 (0%)	6/9 (67%)	all-trans-retinyl esters,vitamin A,retinaldehyde
Colanic Acid Building Blocks Biosynthesis	0	0.0455	1/22 (5%)	0/22 (0%)	0/22 (0%)	21/22 (95%)	alpha-D-galactose
Heme Biosynthesis II	0	0.286	2/14 (14%)	0/14 (0%)	2/14 (14%)	10/14 (71%)	delta-aminolevulinic acid,protoporphyrinogen,coproporphyrinogen III,porphobilinogen
2-amino-3-carboxymuconate Semialdehyde Degradation to Glutaryl-CoA	0	0.333	1/9 (11%)	0/9 (0%)	2/9 (22%)	6/9 (67%)	2-oxoadipic acid,2-aminomuconate,2-aminomuconate 6-semialdehyde
Tryptophan Degradation to 2-amino-3-carboxymuconate Semialdehyde	0	0.3	1/10 (10%)	0/10 (0%)	2/10 (20%)	7/10 (70%)	L-alanine,3-hydroxy-L-kynurenine,3-hydroxyanthranilic acid
Myo-inositol Biosynthesis	0	0.25	1/4 (25%)	0/4 (0%)	0/4 (0%)	3/4 (75%)	myo-inositol
Tryptophan Degradation III (Eukaryotic)	0	0.24	2/25 (8%)	0/25 (0%)	4/25 (16%)	19/25 (76%)	L-alanine,3-hydroxy-L-kynurenine,3-hydroxyanthranilic acid,2-oxoadipic acid,2-aminomuconate,2-aminomuconate 6-semialdehyde
Ketolysis	0	0.333	0/9 (0%)	0/9 (0%)	3/9 (33%)	6/9 (67%)	succinic acid,acetoacetic acid,(R)-3-hydroxybutyric acid
Triacylglycerol Biosynthesis	0	0.0833	0/12 (0%)	0/12 (0%)	1/12 (8%)	11/12 (92%)	1,2-diacylglycerol
Anandamide Degradation	0	0.333	1/3 (33%)	0/3 (0%)	0/3 (0%)	2/3 (67%)	arachidonic acid
Biotin-carboxyl Carrier Protein Assembly	0	0.111	0/9 (0%)	0/9 (0%)	1/9 (11%)	8/9 (89%)	biotin
Salvage Pathways of Pyrimidine Ribonucleotides	0	0.235	0/17 (0%)	0/17 (0%)	4/17 (24%)	13/17 (76%)	cytosine,uridine,uracil,cytidine
Pyrimidine Ribonucleotides Interconversion	0	0.0909	0/11 (0%)	0/11 (0%)	1/11 (9%)	10/11 (91%)	L-glutamic acid
Purine Nucleotides De Novo Biosynthesis II	0	0.133	0/30 (0%)	0/30 (0%)	4/30 (13%)	26/30 (87%)	5'-phosphoribosyl-N-formylglycinamide,L-glutamic acid,L-aspartic acid,fumaric acid
Glycolysis I	0	0.188	1/16 (6%)	0/16 (0%)	2/16 (13%)	13/16 (81%)	glyceraldehyde-3-phosphate,dihydroxyacetone phosphate,pyruvic acid
Lysine Degradation V	0	0.333	3/18 (17%)	0/18 (0%)	3/18 (17%)	12/18 (67%)	S-pipecolic acid,delta1-piperideine-2-carboxylic acid,L-glutamic acid,2-oxoglutaric acid,2-oxoadipic acid,L-lysine
Xanthine and Xanthosine Salvage	0	0.286	0/7 (0%)	0/7 (0%)	2/7 (29%)	5/7 (71%)	xanthosine,xanthine
Proline Biosynthesis I	0	0.2	1/10 (10%)	0/10 (0%)	1/10 (10%)	8/10 (80%)	L-glutamic acid,glutamic acid gamma-semialdehyde
Gluconeogenesis I	0	0.143	1/21 (5%)	0/21 (0%)	2/21 (10%)	18/21 (86%)	glyceraldehyde-3-phosphate,dihydroxyacetone phosphate,pyruvic acid
Thyroid Hormone Biosynthesis	0	0.25	1/4 (25%)	0/4 (0%)	0/4 (0%)	3/4 (75%)	levothyroxine
Morphine Biosynthesis	0	0.25	0/8 (0%)	0/8 (0%)	2/8 (25%)	6/8 (75%)	succinic acid,2-oxoglutaric acid
2-oxobutanoate Degradation I	0	0.0833	0/12 (0%)	0/12 (0%)	1/12 (8%)	11/12 (92%)	alpha-ketobutyric acid
Glycerol-3-phosphate Shuttle	0	0.25	0/4 (0%)	0/4 (0%)	1/4 (25%)	3/4 (75%)	dihydroxyacetone phosphate
L-glutamine Biosynthesis II (tRNA-dependent)	0	0.111	0/9 (0%)	0/9 (0%)	1/9 (11%)	8/9 (89%)	L-glutamic acid
Melatonin Degradation II	0	0.375	1/8 (13%)	0/8 (0%)	2/8 (25%)	5/8 (63%)	5-methoxytryptamine,5-methoxytryptophol,5-methoxyindoleacetic acid
Chondroitin Sulfate Biosynthesis (Late Stages)	0	0.111	1/9 (11%)	0/9 (0%)	0/9 (0%)	8/9 (89%)	chondroitin
Guanosine Nucleotides Degradation III	0	0.3	0/10 (0%)	0/10 (0%)	3/10 (30%)	7/10 (70%)	guanosine,xanthine,guanine
Zymosterol Biosynthesis	0	0.125	1/16 (6%)	0/16 (0%)	1/16 (6%)	14/16 (88%)	zymosterol,zymosterone
Cholesterol Biosynthesis III (via Desmosterol)	0	0.308	4/26 (15%)	0/26 (0%)	4/26 (15%)	18/26 (69%)	obtusifoliol,7-dehydrodesmosterol,zymosterol,presqualene pyrophosphate,desmosterol,cholesterol,zymosterone,farnesyl pyrophosphate
Adenosine Nucleotides Degradation II	0	0.182	0/11 (0%)	0/11 (0%)	2/11 (18%)	9/11 (82%)	xanthine,inosine
Superpathway of Melatonin Degradation	0	0.3	2/20 (10%)	0/20 (0%)	4/20 (20%)	14/20 (70%)	6-hydroxymelatonin,5-methoxytryptamine,5-methoxytryptophol,6-sulphatoxymelatonin,N-acetylserotonin,5-methoxyindoleacetic acid
Thyroid Hormone Metabolism I (via Deiodination)	0	0.2	1/10 (10%)	0/10 (0%)	1/10 (10%)	8/10 (80%)	L-thyronine,levothyroxine
Threonine Degradation II	0	0.143	0/7 (0%)	0/7 (0%)	1/7 (14%)	6/7 (86%)	L-threonine
Sorbitol Degradation I	0	0.25	0/4 (0%)	0/4 (0%)	1/4 (25%)	3/4 (75%)	sorbitol
Stearate Biosynthesis I (Animals)	0	0.143	2/14 (14%)	0/14 (0%)	0/14 (0%)	12/14 (86%)	palmitic acid,stearic acid
Glycogen Biosynthesis II (from UDP-D-Glucose)	0	0.167	0/6 (0%)	0/6 (0%)	1/6 (17%)	5/6 (83%)	glycogen
Adenine and Adenosine Salvage I	0	0.143	0/7 (0%)	0/7 (0%)	1/7 (14%)	6/7 (86%)	adenine
Methylglyoxal Degradation VI	0	0.125	1/8 (13%)	0/8 (0%)	0/8 (0%)	7/8 (88%)	pyruvic acid
Acetone Degradation I (to Methylglyoxal)	0	0.167	0/6 (0%)	0/6 (0%)	1/6 (17%)	5/6 (83%)	acetoacetic acid
Tetrahydrobiopterin Biosynthesis II	0	0.111	0/9 (0%)	0/9 (0%)	1/9 (11%)	8/9 (89%)	6-lactoyltetrahydropterin
NAD Biosynthesis III	0	0.167	1/6 (17%)	0/6 (0%)	0/6 (0%)	5/6 (83%)	niacinamide
Glucocorticoid Biosynthesis	0	0.2	0/10 (0%)	0/10 (0%)	2/10 (20%)	8/10 (80%)	hydrocortisone,cortodoxone
GDP-glucose Biosynthesis	0	0.111	1/9 (11%)	0/9 (0%)	0/9 (0%)	8/9 (89%)	beta-D-glucose
Citrulline Degradation	0	0.286	0/7 (0%)	0/7 (0%)	2/7 (29%)	5/7 (71%)	citrulline,L-ornithine
Sphingomyelin Metabolism	0	0.333	0/6 (0%)	0/6 (0%)	2/6 (33%)	4/6 (67%)	1,2-diacylglycerol,phosphorylcholine
Galactose Degradation I (Leloir Pathway)	0	0.222	2/9 (22%)	0/9 (0%)	0/9 (0%)	7/9 (78%)	alpha-D-galactose,beta-D-galactose
Formaldehyde Oxidation II (Glutathione-dependent)	0	0.333	0/6 (0%)	0/6 (0%)	2/6 (33%)	4/6 (67%)	glutathione,S-formylglutathione
Mineralocorticoid Biosynthesis	0	0.273	0/11 (0%)	0/11 (0%)	3/11 (27%)	8/11 (73%)	18-hydroxycorticosterone,corticosterone,aldosterone
dTMP De Novo Biosynthesis	0	0.111	1/9 (11%)	0/9 (0%)	0/9 (0%)	8/9 (89%)	L-serine
UDP-N-acetyl-D-galactosamine Biosynthesis II	0	0.0667	1/15 (7%)	0/15 (0%)	0/15 (0%)	14/15 (93%)	beta-D-glucose
N-acetylglucosamine Degradation II	0	0.125	1/8 (13%)	0/8 (0%)	0/8 (0%)	7/8 (88%)	N-acetylglucosamine
Methionine Degradation I (to Homocysteine)	0	0.375	0/8 (0%)	0/8 (0%)	3/8 (38%)	5/8 (63%)	L-methionine,S-adenosylmethionine,S-adenosylhomocysteine
Superpathway of Methionine Degradation	0	0.324	5/34 (15%)	0/34 (0%)	6/34 (18%)	23/34 (68%)	L-cysteine,L-methionine,S-adenosylmethionine,betaine,L-glutamic acid,alpha-ketobutyric acid,2-oxoglutaric acid,S-adenosylhomocysteine,L-serine,pyruvic acid,dimethylglycine
Molybdenum Cofactor Biosynthesis	0	0.222	2/9 (22%)	0/9 (0%)	0/9 (0%)	7/9 (78%)	L-alanine,L-cysteine
Folate Polyglutamylation	0	0.154	1/13 (8%)	0/13 (0%)	1/13 (8%)	11/13 (85%)	L-glutamic acid,L-serine
Folate Transformations I	0	0.105	1/19 (5%)	0/19 (0%)	1/19 (5%)	17/19 (89%)	L-methionine,L-serine
Superpathway of Geranylgeranyldiphosphate Biosynthesis I (via Mevalonate)	0	0.222	3/18 (17%)	0/18 (0%)	1/18 (6%)	14/18 (78%)	isopentenyl diphosphate,dimethylallyl diphosphate,(R)-mevalonic acid,farnesyl pyrophosphate
Glycine Biosynthesis I	0	0.25	1/4 (25%)	0/4 (0%)	0/4 (0%)	3/4 (75%)	L-serine
Superpathway of Cholesterol Biosynthesis	0	0.345	11/55 (20%)	0/55 (0%)	8/55 (15%)	36/55 (65%)	obtusifoliol,lathosterol,4,4-dimethyl-14alpha-hydroxymethyl-5alpha-cholesta-8-en-3beta-ol,4,4-dimethyl-14alpha-formyl-5alpha-cholesta-8-en-3beta-ol,5alpha-cholesta-8-en-3-one,(R)-mevalonic acid,isopentenyl diphosphate,7-dehydrodesmosterol,7-dehydrocholesterol,4alpha-carboxy-4beta-methyl-5alpha-cholesta-8-en-3beta-ol,zymosterol,presqualene pyrophosphate,dimethylallyl diphosphate,desmosterol,zymost…
Antioxidant Action of Vitamin C	0	0.333	0/6 (0%)	0/6 (0%)	2/6 (33%)	4/6 (67%)	ascorbic acid,glutathione
Glutamine Degradation I	0	0.333	0/3 (0%)	0/3 (0%)	1/3 (33%)	2/3 (67%)	L-glutamic acid
Vitamin-C Transport	0	0.286	0/7 (0%)	0/7 (0%)	2/7 (29%)	5/7 (71%)	ascorbic acid,glutathione
Oxidative Phosphorylation	0	0.2	0/10 (0%)	0/10 (0%)	2/10 (20%)	8/10 (80%)	succinic acid,fumaric acid
Nitric Oxide Signaling in the Cardiovascular System	0	0.308	1/13 (8%)	0/13 (0%)	3/13 (23%)	9/13 (69%)	citrulline,acetylcholine,L-arginine,L-ornithine
Cardiac β-adrenergic Signaling	0	0.125	1/8 (13%)	0/8 (0%)	0/8 (0%)	7/8 (88%)	norepinephrine
Serotonin Receptor Signaling	0	0.3	1/10 (10%)	0/10 (0%)	2/10 (20%)	7/10 (70%)	7,8-dihydrobiopterin,4a-hydroxytetrahydrobiopterin,5-hydroxytryptamine
Insulin Receptor Signaling	0	0.167	1/6 (17%)	0/6 (0%)	0/6 (0%)	5/6 (83%)	D-glucose
Phototransduction Pathway	0	0.25	2/8 (25%)	0/8 (0%)	0/8 (0%)	6/8 (75%)	11-cis-retinal,retinaldehyde
Glutamate Receptor Signaling	0	0.143	0/7 (0%)	0/7 (0%)	1/7 (14%)	6/7 (86%)	L-glutamic acid
PDGF Signaling	0	0.167	0/6 (0%)	0/6 (0%)	1/6 (17%)	5/6 (83%)	D-sphingosine
GPCR-Mediated Integration of Enteroendocrine Signaling Exemplified by an L Cell	0	0.25	1/8 (13%)	0/8 (0%)	1/8 (13%)	6/8 (75%)	acetylcholine,epinephrine
Phagosome Maturation	0	0.143	0/7 (0%)	0/7 (0%)	1/7 (14%)	6/7 (86%)	citrulline
Osteoarthritis Pathway	0	0.143	0/7 (0%)	0/7 (0%)	1/7 (14%)	6/7 (86%)	prostaglandin E2
GP6 Signaling Pathway	0	0.2	0/5 (0%)	0/5 (0%)	1/5 (20%)	4/5 (80%)	1,2-diacylglycerol
Sirtuin Signaling Pathway	0	0.333	5/33 (15%)	0/33 (0%)	6/33 (18%)	22/33 (67%)	citrulline,citric acid,succinic acid,L-glutamic acid,L-aspartic acid,fumaric acid,niacinamide,glutamine,isocitric acid,2-oxoglutaric acid,pyruvic acid
Neuroinflammation Signaling Pathway	0	0.333	2/15 (13%)	0/15 (0%)	3/15 (20%)	10/15 (67%)	L-glutamic acid,glutamine,GABA,1,2-diacylglycerol,prostaglandin E2
Adrenomedullin signaling pathway	0	0.25	1/8 (13%)	0/8 (0%)	1/8 (13%)	6/8 (75%)	citrulline,L-arginine
Iron homeostasis signaling pathway	0	0.267	3/15 (20%)	0/15 (0%)	1/15 (7%)	11/15 (73%)	L-alanine,L-cysteine,biliverdine,testosterone
Calcium Signaling	0	0.375	1/8 (13%)	0/8 (0%)	2/8 (25%)	5/8 (63%)	L-glutamic acid,acetylcholine,5-hydroxytryptamine
