# Supplementary material for: Metabolomics Pilot Study Identifies Desynchronization of 24-H Rhythms and Distinct Intra-patient Variability Patterns in Critical Illness: A Preliminary Report
Source: Front Neurol. 2020 Oct 2;11:533915. doi: 10.3389/fneur.2020.533915 (PMC7566909; doi:10.3389/fneur.2020.533915)
Supplement: Supplementary file 1 [file Data_Sheet_1.zip › Suppl Table 4 - ICUvCtrl_Edit_IPA_DiseasesAndFunctions_withBHpvalues.xls]

## Sheet: Sheet0
© 2000-2019 QIAGEN. All rights reserved.
Categories	Diseases or Functions Annotation	p-value	B-H p-value	Predicted Activation State	Activation z-score	Molecules	# Molecules
Inflammatory Response,Neurological Disease	Inflammation of central nervous system	1.39e-08	6.43e-05		-1.754	12-hydroxyeicosatetraenoic acid,15-deoxy-delta-12,14 -PGJ 2,15-keto-13,14-dihydroprostaglandin E2,17-alpha-ethinylestradiol,2-hydroxyhexadecanoic acid,2-oxoadipic acid,2-oxoglutaric acid,3-hydroxybutyric acid,3-hydroxykynurenine,3-hydroxyoctanoic acid,4-cresol sulfate,6-hydroxydopamine,6-keto-prostaglandin F1 alpha,9Z-tetradecenoic acid,acetaminophen,acyclovir,alpha-ketoisocaproic acid,ampicillin…	115
Immunological Disease,Inflammatory Disease,Inflammatory Response,Neurological Disease,Organismal Injury and Abnormalities	Experimental autoimmune encephalomyelitis	2.52e-08	6.43e-05		-1.979	12-hydroxyeicosatetraenoic acid,15-deoxy-delta-12,14 -PGJ 2,15-keto-13,14-dihydroprostaglandin E2,17-alpha-ethinylestradiol,2-hydroxyhexadecanoic acid,2-oxoadipic acid,2-oxoglutaric acid,3-hydroxybutyric acid,3-hydroxykynurenine,3-hydroxyoctanoic acid,4-cresol sulfate,6-keto-prostaglandin F1 alpha,9Z-tetradecenoic acid,alpha-ketoisocaproic acid,arachidonic acid,atorvastatin,beta-estradiol,calcitr…	85
Inflammatory Response	Immune response of brain	2.55e-08	6.43e-05	Decreased	-2.394	12-hydroxyeicosatetraenoic acid,15-deoxy-delta-12,14 -PGJ 2,15-keto-13,14-dihydroprostaglandin E2,17-alpha-ethinylestradiol,2-hydroxyhexadecanoic acid,2-oxoadipic acid,2-oxoglutaric acid,3-hydroxybutyric acid,3-hydroxykynurenine,3-hydroxyoctanoic acid,4-cresol sulfate,6-hydroxydopamine,6-keto-prostaglandin F1 alpha,9Z-tetradecenoic acid,acetylcholine,acyclovir,alpha-ketoisocaproic acid,arachidoni…	93
Inflammatory Disease,Inflammatory Response,Neurological Disease,Organismal Injury and Abnormalities	Encephalitis	4.67e-08	8.13e-05	Decreased	-2.208	12-hydroxyeicosatetraenoic acid,15-deoxy-delta-12,14 -PGJ 2,15-keto-13,14-dihydroprostaglandin E2,17-alpha-ethinylestradiol,2-hydroxyhexadecanoic acid,2-oxoadipic acid,2-oxoglutaric acid,3-hydroxybutyric acid,3-hydroxykynurenine,3-hydroxyoctanoic acid,4-cresol sulfate,6-hydroxydopamine,6-keto-prostaglandin F1 alpha,9Z-tetradecenoic acid,acyclovir,alpha-ketoisocaproic acid,arachidonic acid,atorvas…	91
Inflammatory Response,Organismal Injury and Abnormalities	Inflammation of organ	5.36e-08	8.13e-05		-1.769	12-hydroxyeicosatetraenoic acid,15-deoxy-delta-12,14 -PGJ 2,15-keto-13,14-dihydroprostaglandin E2,17-alpha-ethinylestradiol,2-arachidonoylglycerol,2-hydroxyhexadecanoic acid,2-oxoadipic acid,2-oxoglutaric acid,3'-sialyllactose,3-aminoisobutanoate,3-hydroxybutyric acid,3-hydroxykynurenine,3-hydroxyoctanoic acid,4,4'-diaminodiphenylmethane,4-cresol sulfate,6-hydroxydopamine,6-keto-prostaglandin F1 …	284
Immunological Disease,Inflammatory Disease,Inflammatory Response,Neurological Disease,Organismal Injury and Abnormalities	Chronic phase experimental autoimmune encephalomyelitis	1.17e-07	0.000147			12-hydroxyeicosatetraenoic acid,2-hydroxyhexadecanoic acid,2-oxoadipic acid,2-oxoglutaric acid,3-hydroxyoctanoic acid,4-cresol sulfate,9Z-tetradecenoic acid,alpha-ketoisocaproic acid,arachidonic acid,citric acid,citrulline,cytidine,decanoic acid,docosahexaenoic acid,eicosa-11Z, 14Z-dienoic acid,ergothioneine,ethyl glucuronide,ethylenediaminetetraacetic acid,gamma-butyrobetaine,gamma-glutamyl-leuc…	52
Inflammatory Response	Inflammation of absolute anatomical region	1.15e-06	0.00125	Decreased	-2.432	12-hydroxyeicosatetraenoic acid,15-deoxy-delta-12,14 -PGJ 2,15-keto-13,14-dihydroprostaglandin E2,17-alpha-ethinylestradiol,2-arachidonoylglycerol,2-hydroxyhexadecanoic acid,2-oxoadipic acid,2-oxoglutaric acid,3'-sialyllactose,3-aminoisobutanoate,3-hydroxybutyric acid,3-hydroxykynurenine,3-hydroxyoctanoic acid,4,4'-diaminodiphenylmethane,4-cresol sulfate,6-hydroxydopamine,6-keto-prostaglandin F1 …	253
Cell Death and Survival	Apoptosis of tumor cell lines	4.53e-06	0.00429		-0.231	(-)-gossypol,(6)-gingerol,1'-acetoxychavicol acetate,11,12-epoxyeicosatrienoic acid,12-hydroxyeicosatetraenoic acid,14,15-epoxyeicosatrienoic acid,15(S)-HETE,15-deoxy-delta-12,14 -PGJ 2,2'-deoxyadenosine,2-acetyl-5-tetrahydroxybutyl imidazole,2-arachidonoylglycerol,25-hydroxycholesterol,3,4-dihydroxyphenylacetic acid,4-hydroxynonenal,4-phenylbutyric acid,5-azacytidine,5-hydroxytryptamine,6-hydrox…	195
Cell Signaling,Nucleic Acid Metabolism,Small Molecule Biochemistry	Synthesis of cyclic AMP	5.45e-06	0.00436		1.361	15-deoxy-delta-12,14 -PGJ 2,2-arachidonoylglycerol,2-phenethylamine,3-methoxytyramine,5-hydroxytryptamine,5-methoxytryptamine,5-oxo-6-8-11-14-(e,z,z,z)-eicosatetraenoic acid,8-isoprostaglandin E2,acetylcholine,adenine,albuterol,allopregnanolone,aripiprazole,ascorbic acid,baclofen,beta-alanine,beta-estradiol,buspirone,caffeic acid,caffeine,chenodeoxycholic acid,cholesterol,cholic acid,cilostazol,c…	76
Lymphoid Tissue Structure and Development,Tissue Morphology	Quantity of lymphatic system cells	5.75e-06	0.00436		0.075	10E,12Z-octadecadienoic acid,11,12-epoxyeicosatrienoic acid,14,15-epoxyeicosatrienoic acid,2-arachidonoylglycerol,6-hydroxydopamine,8,9-epoxyeicosatrienoic acid,aldosterone,ampicillin,anthralin,atorvastatin,beta-estradiol,calcipotriene,calcitriol,corticosterone,dasatinib,dehydroisoandrosterone,diethylstilbestrol,dimethyl fumarate,docosahexaenoic acid,doxorubicin,elaidic acid,epinephrine,exemestan…	55
Cancer,Organismal Injury and Abnormalities	Abdominal carcinoma	6.54e-06	0.00442		-0.761	1,5-anhydroglucitol,17-alpha-ethinylestradiol,2-arachidonoylglycerol,3,4-dihydroxyphenylethanol,3-methylglutarylcarnitine,aflatoxin B1,aldosterone,altretamine,amprenavir,anastrozole,arachidonic acid,ascorbic acid,aspirin,atorvastatin,azathioprine,beta-estradiol,bezafibrate,bicalutamide,caffeine,chloroform,cholesterol,clopidogrel,D-galactose,D-glucose,D-mannose,decanoylcarnitine,desflurane,diethyl…	102
Cell Cycle	G1 phase	7e-06	0.00442		-1.25	(6)-gingerol,11,12-epoxyeicosatrienoic acid,14,15-epoxyeicosatrienoic acid,15-deoxy-delta-12,14 -PGJ 2,3-hydroxyanthranilic acid,3-hydroxykynurenine,4-phenylbutyric acid,8,9-epoxyeicosatrienoic acid,acetaminophen,all-trans-4-Oxo-retinoic acid,androstenedione,beta-estradiol,butyric acid,caffeine,calcitriol,capsaicin,cholesterol,citric acid,corticosterone,cytarabine,D-glucose,dasatinib,decursin,dih…	46
Cellular Development,Cellular Growth and Proliferation	Cell proliferation of tumor cell lines	9.29e-06	0.00542		-0.818	(-)-gossypol,(6)-gingerol,11,12-epoxyeicosatrienoic acid,12-hydroxyeicosatetraenoic acid,14,15-epoxyeicosatrienoic acid,15-deoxy-delta-12,14 -PGJ 2,15-oxo-5,8,11-cis-13-trans-eicosatetraenoic acid,17-alpha-ethinylestradiol,2-arachidonoylglycerol,2-oxoglutaric acid,25-hydroxycholesterol,3,4-dihydroxyphenylacetic acid,4-hydroxynonenal,4-ipomeanol,4-methylnitrosoamino-1-(3-pyridinyl)-1-butanone,4-no…	224
Cancer,Organismal Injury and Abnormalities	Extracranial solid tumor	1.39e-05	0.00751		0.125	1,5-anhydroglucitol,15-keto-13,14-dihydroprostaglandin E2,17-alpha-ethinylestradiol,2-amino-1-methyl-6-phenylimidazo-4-5-b-pyridine,2-amino-3-methylimidazo(4,5-f)quinoline,2-arachidonoylglycerol,2-naphthylamine,24-hydroxycholesterol,3,4-dihydroxyphenylethanol,3-methylglutarylcarnitine,4-methylnitrosoamino-1-(3-pyridinyl)-1-butanone,4-phenylbutyric acid,5'-methylthioadenosine,5-hydroxytryptamine,a…	261
Gene Expression	Transactivation of RNA	1.55e-05	0.00752		0.408	15-deoxy-delta-12,14 -PGJ 2,5-azacytidine,6-mercaptopurine,7-ketocholesterol,acetophenazine,aldosterone,alitretinoin,androstenedione,atorvastatin,beta-estradiol,bezafibrate,bicalutamide,calcitriol,chenodeoxycholic acid,clotrimazole,D-glucose,diethylstilbestrol,dihydrotestosterone,dinoprost,epoprostenol,gemfibrozil,glycyrrhetinic acid,histamine,hyaluronic acid,hydrocortisone,linoleic acid,lipoxin …	46
Cell Death and Survival	Apoptosis of carcinoma cell lines	1.59e-05	0.00752		0.144	(-)-gossypol,11,12-epoxyeicosatrienoic acid,14,15-epoxyeicosatrienoic acid,15(S)-HETE,15-deoxy-delta-12,14 -PGJ 2,8,9-epoxyeicosatrienoic acid,acetyl-L-carnitine,alitretinoin,arachidonic acid,arecoline,ascorbic acid,beta-estradiol,butyric acid,calcitriol,capsaicin,D-alpha-tocopheryl succinate,D-glucose,docosahexaenoic acid,doxorubicin,edaravone,erlotinib,glutathione,glycyrrhetinic acid,hydrocorti…	46
Cell Cycle	G1 phase of tumor cell lines	1.96e-05	0.00857			(6)-gingerol,all-trans-4-Oxo-retinoic acid,androstenedione,beta-estradiol,butyric acid,caffeine,calcitriol,citric acid,corticosterone,cytarabine,dasatinib,decursin,dihydrotestosterone,doxorubicin,epinephrine,erlotinib,genistin,hexamethylene bisacetamide,L-glutamic acid,letrozole,lovastatin,mevalonic acid,prostaglandin A2,tamoxifen,temsirolimus,tretinoin,vorinostat	27
Cancer,Gastrointestinal Disease,Hepatic System Disease,Organismal Injury and Abnormalities	Hepatocellular carcinoma	2.54e-05	0.00857			1,5-anhydroglucitol,3-methylglutarylcarnitine,aflatoxin B1,aldosterone,amprenavir,arachidonic acid,aspirin,atorvastatin,azathioprine,beta-estradiol,bezafibrate,chloroform,cholesterol,clopidogrel,D-galactose,D-glucose,D-mannose,decanoylcarnitine,desflurane,dioctyl adipate,doxorubicin,entecavir,epirubicin,fumaric acid,gamma-linolenic acid,gemfibrozil,glutamine,glutathione,glycodeoxycholic acid,hexa…	68
Nucleic Acid Metabolism,Small Molecule Biochemistry	Biosynthesis of cyclic nucleotides	2.54e-05	0.00857		1.485	15-deoxy-delta-12,14 -PGJ 2,2-arachidonoylglycerol,2-phenethylamine,3-methoxytyramine,5-hydroxytryptamine,5-methoxytryptamine,5-oxo-6-8-11-14-(e,z,z,z)-eicosatetraenoic acid,8-isoprostaglandin E2,acetylcholine,adenine,albuterol,allopregnanolone,aripiprazole,ascorbic acid,aspirin,baclofen,beta-alanine,beta-estradiol,buspirone,caffeic acid,caffeine,chenodeoxycholic acid,cholesterol,cholic acid,cilo…	79
Nucleic Acid Metabolism,Small Molecule Biochemistry	Metabolism of cyclic nucleotides	2.54e-05	0.00857		1.285	15-deoxy-delta-12,14 -PGJ 2,2-arachidonoylglycerol,2-phenethylamine,3-methoxytyramine,5-hydroxytryptamine,5-methoxytryptamine,5-oxo-6-8-11-14-(e,z,z,z)-eicosatetraenoic acid,8-isoprostaglandin E2,acetylcholine,adenine,albuterol,allopregnanolone,aripiprazole,ascorbic acid,aspirin,baclofen,beta-alanine,beta-estradiol,buspirone,caffeic acid,caffeine,chenodeoxycholic acid,cholesterol,cholic acid,cilo…	81
Lymphoid Tissue Structure and Development,Tissue Morphology	Quantity of lymphoid cells	2.57e-05	0.00857		-0.343	10E,12Z-octadecadienoic acid,11,12-epoxyeicosatrienoic acid,14,15-epoxyeicosatrienoic acid,2-arachidonoylglycerol,6-hydroxydopamine,8,9-epoxyeicosatrienoic acid,aldosterone,ampicillin,anthralin,atorvastatin,beta-estradiol,calcipotriene,calcitriol,corticosterone,dasatinib,dehydroisoandrosterone,diethylstilbestrol,dimethyl fumarate,docosahexaenoic acid,doxorubicin,elaidic acid,epinephrine,exemestan…	52
Hematological System Development and Function,Tissue Morphology	Quantity of mononuclear leukocytes	2.57e-05	0.00857		-0.268	10E,12Z-octadecadienoic acid,11,12-epoxyeicosatrienoic acid,14,15-epoxyeicosatrienoic acid,15-deoxy-delta-12,14 -PGJ 2,2-arachidonoylglycerol,6-hydroxydopamine,8,9-epoxyeicosatrienoic acid,aldosterone,ampicillin,anthralin,atorvastatin,beta-estradiol,calcipotriene,calcitriol,corticosterone,dasatinib,dehydroisoandrosterone,diethylstilbestrol,dimethyl fumarate,docosahexaenoic acid,doxorubicin,elaidi…	55
Cancer,Organismal Injury and Abnormalities	Epithelial neoplasm	2.6e-05	0.00857		0.433	1,5-anhydroglucitol,15-keto-13,14-dihydroprostaglandin E2,17-alpha-ethinylestradiol,2-arachidonoylglycerol,3,4-dihydroxyphenylethanol,3-methylglutarylcarnitine,4-methylnitrosoamino-1-(3-pyridinyl)-1-butanone,acetaminophen,acetyl-L-carnitine,aflatoxin B1,aldosterone,alitretinoin,altretamine,amlodipine,amprenavir,anastrozole,arachidonic acid,ascorbic acid,aspirin,atorvastatin,azathioprine,beta-estr…	142
Cancer,Organismal Injury and Abnormalities	Carcinoma	3.02e-05	0.00937		0.113	1,5-anhydroglucitol,15-keto-13,14-dihydroprostaglandin E2,17-alpha-ethinylestradiol,2-arachidonoylglycerol,3,4-dihydroxyphenylethanol,3-methylglutarylcarnitine,4-methylnitrosoamino-1-(3-pyridinyl)-1-butanone,acetaminophen,acetyl-L-carnitine,aflatoxin B1,aldosterone,altretamine,amlodipine,amprenavir,anastrozole,arachidonic acid,ascorbic acid,aspirin,atorvastatin,azathioprine,beta-estradiol,bezafib…	134
Hematological System Development and Function,Tissue Morphology	Quantity of blood cells	3.21e-05	0.00937		-0.592	10E,12Z-octadecadienoic acid,11,12-epoxyeicosatrienoic acid,14,15-epoxyeicosatrienoic acid,15-deoxy-delta-12,14 -PGJ 2,2-arachidonoylglycerol,20-hydroxyeicosatetraenoic acid,6-hydroxydopamine,6-mercaptopurine,8,9-epoxyeicosatrienoic acid,aflatoxin B1,aldosterone,amiodarone,amoxicillin,ampicillin,anthralin,arachidonic acid,ascorbic acid,aspirin,atorvastatin,beta-estradiol,bilirubin,caffeine,calcip…	90
Cancer,Organismal Injury and Abnormalities	Tumorigenesis of tissue	3.22e-05	0.00937		0.253	1,5-anhydroglucitol,15-keto-13,14-dihydroprostaglandin E2,17-alpha-ethinylestradiol,2-arachidonoylglycerol,3,4-dihydroxyphenylethanol,3-methylglutarylcarnitine,4-methylnitrosoamino-1-(3-pyridinyl)-1-butanone,5-azacytidine,6-mercaptopurine,acetaminophen,acetyl-L-carnitine,aflatoxin B1,aldosterone,alitretinoin,altretamine,amlodipine,amprenavir,amsacrine,anastrozole,arachidonic acid,ascorbic acid,as…	160
Tissue Morphology	Quantity of cells	3.35e-05	0.00941		-0.378	10E,12Z-octadecadienoic acid,11,12-epoxyeicosatrienoic acid,14,15-epoxyeicosatrienoic acid,15-deoxy-delta-12,14 -PGJ 2,2-arachidonoylglycerol,2-hydroxyestradiol,20-hydroxyeicosatetraenoic acid,4-hydroxynonenal,4-phenylbutyric acid,5-azacytidine,5-hydroxytryptamine,6-hydroxydopamine,6-mercaptopurine,8,9-epoxyeicosatrienoic acid,acetaminophen,acetoacetic acid,aflatoxin B1,albuterol,aldosterone,amio…	168
Cancer,Organismal Injury and Abnormalities	Nonhematologic malignant neoplasm	3.6e-05	0.0096		-0.746	1,5-anhydroglucitol,15-keto-13,14-dihydroprostaglandin E2,17-alpha-ethinylestradiol,2-arachidonoylglycerol,2-naphthylamine,3,4-dihydroxyphenylethanol,3-methylglutarylcarnitine,4-hydroxy-3-methoxyphenylacetic acid,4-methylcatechol,4-methylnitrosoamino-1-(3-pyridinyl)-1-butanone,5'-methylthioadenosine,acetaminophen,acetyl-L-carnitine,aflatoxin B1,albendazole,aldosterone,altretamine,amlodipine,ampre…	167
Cell-To-Cell Signaling and Interaction,Nervous System Development and Function	Firing of neurons	3.68e-05	0.0096		0.346	3-hydroxybutyric acid,5-hydroxytryptamine,6-hydroxydopamine,acetoacetic acid,allopregnanolone,baclofen,beta-estradiol,capsaicin,chenodeoxycholic acid,cocaine,cycloserine,D-aspartic acid,D-glucose,dihydrotestosterone,dopamine,escitalopram,GABA,galanthamine,histamine,isoamyl acetate,L-glutamic acid,lactic acid,mecamylamine,methamphetamine,N-palmitoylglycine,nicotine,norepinephrine,pirenzepine,prost…	31
Cancer,Organismal Injury and Abnormalities	Abdominal cancer	5.06e-05	0.0123		-1.819	1,5-anhydroglucitol,17-alpha-ethinylestradiol,2-arachidonoylglycerol,2-naphthylamine,3,4-dihydroxyphenylethanol,3-methylglutarylcarnitine,5'-methylthioadenosine,aflatoxin B1,aldosterone,altretamine,amoxicillin,amprenavir,anastrozole,androstenedione,arachidonic acid,ascorbic acid,aspirin,atorvastatin,azathioprine,benzidine,beta-estradiol,bezafibrate,bicalutamide,bupropion,caffeine,calcifediol,calc…	164
Cancer,Cellular Development,Cellular Growth and Proliferation,Organismal Injury and Abnormalities,Tumor Morphology	Proliferation of prostate cancer cells	5.29e-05	0.0123		-1.265	androstenedione,arachidonic acid,bicalutamide,calcitriol,dehydroisoandrosterone,dihydrotestosterone,dinoprost,ibuprofen,kaempferol,L-methionine,luteolin,naproxen,phenylacetate,prostaglandin E2,quercetin,spermine,testosterone,vorinostat	18
Hematological System Development and Function,Lymphoid Tissue Structure and Development,Tissue Morphology	Quantity of lymphocytes	5.35e-05	0.0123		-0.079	10E,12Z-octadecadienoic acid,11,12-epoxyeicosatrienoic acid,14,15-epoxyeicosatrienoic acid,2-arachidonoylglycerol,6-hydroxydopamine,8,9-epoxyeicosatrienoic acid,aldosterone,ampicillin,anthralin,atorvastatin,beta-estradiol,calcipotriene,calcitriol,corticosterone,dasatinib,dehydroisoandrosterone,diethylstilbestrol,dimethyl fumarate,docosahexaenoic acid,doxorubicin,elaidic acid,epinephrine,exemestan…	51
Gene Expression	Transactivation	5.35e-05	0.0123		0.348	15-deoxy-delta-12,14 -PGJ 2,5-azacytidine,6-mercaptopurine,7-ketocholesterol,acetophenazine,aldosterone,alitretinoin,androstenedione,arachidonic acid,atorvastatin,beta-estradiol,bezafibrate,bicalutamide,calcitriol,cerulenin,chenodeoxycholic acid,clotrimazole,D-glucose,diethylstilbestrol,dihydrotestosterone,dinoprost,docosahexaenoic acid,epoprostenol,gemfibrozil,glycyrrhetinic acid,histamine,hyalu…	50
Cancer,Gastrointestinal Disease,Hepatic System Disease,Organismal Injury and Abnormalities	Hepatobiliary system cancer	5.83e-05	0.0128		1.067	1,5-anhydroglucitol,3,4-dihydroxyphenylethanol,3-methylglutarylcarnitine,aflatoxin B1,aldosterone,amprenavir,arachidonic acid,aspirin,atorvastatin,azathioprine,benzidine,beta-estradiol,bezafibrate,bupropion,chloroform,cholesterol,cinnamyl anthranilate,clopidogrel,D-galactose,D-glucose,D-mannose,decanoylcarnitine,desflurane,dexmedetomidine,dioctyl adipate,doxorubicin,entecavir,epirubicin,erlotinib…	83
Cancer,Gastrointestinal Disease,Hepatic System Disease,Organismal Injury and Abnormalities	Liver tumor	6.15e-05	0.0128			1,5-anhydroglucitol,3-methylglutarylcarnitine,aflatoxin B1,aldosterone,amprenavir,arachidonic acid,aspirin,atorvastatin,azathioprine,benzidine,beta-estradiol,bezafibrate,bupropion,chloroform,cholesterol,cinnamyl anthranilate,clopidogrel,D-galactose,D-glucose,D-mannose,dasatinib,decanoylcarnitine,desflurane,dexmedetomidine,dioctyl adipate,doxorubicin,entecavir,epirubicin,fumaric acid,gamma-linolen…	81
Cancer,Gastrointestinal Disease,Hepatic System Disease,Organismal Injury and Abnormalities	Liver cancer	6.15e-05	0.0128			1,5-anhydroglucitol,3-methylglutarylcarnitine,aflatoxin B1,aldosterone,amprenavir,arachidonic acid,aspirin,atorvastatin,azathioprine,benzidine,beta-estradiol,bezafibrate,bupropion,chloroform,cholesterol,cinnamyl anthranilate,clopidogrel,D-galactose,D-glucose,D-mannose,decanoylcarnitine,desflurane,dexmedetomidine,dioctyl adipate,doxorubicin,entecavir,epirubicin,fumaric acid,gamma-linolenic acid,ge…	76
Cell Cycle	Cell cycle progression of tumor cell lines	6.23e-05	0.0128		0.397	15-deoxy-delta-12,14 -PGJ 2,5-azacytidine,alitretinoin,beta-estradiol,butyric acid,caffeine,calcitriol,capsaicin,carmustine,cholesterol,deoxycholate,dihydrotestosterone,doxorubicin,epinephrine,erlotinib,indole-3-carbinol,irinotecan,ixabepilone,L-methionine,L-serine,methotrexate,palmitic acid,prostaglandin A1,prostaglandin E2,sulindac,tacrolimus,tamoxifen,thymidine,tretinoin,vorinostat	30
Molecular Transport	Quantity of metal ion	6.98e-05	0.0137		-1.452	10E,12Z-octadecadienoic acid,12-hydroxyeicosatetraenoic acid,2,4-diamino-6-hydroxypyrimidine,3'-sialyllactose,3-hydroxybutyric acid,4-nonylphenol,5-hydroxytryptamine,6-hydroxymelatonin,9Z-hexadecenoic acid,abscisic acid,acetaminophen,acetylcholine,adenine,albuterol,aldosterone,alitretinoin,alpha-estradiol,alpha-ketoisocaproic acid,amiodarone,amphetamine,arachidonic acid,aripiprazole,aspirin,atorv…	144
Cell Death and Survival	Cell death of carcinoma cell lines	7.14e-05	0.0137		0.741	(-)-gossypol,11,12-epoxyeicosatrienoic acid,14,15-epoxyeicosatrienoic acid,15(S)-HETE,15-deoxy-delta-12,14 -PGJ 2,2-oxoglutaric acid,6-hydroxydopamine,8,9-epoxyeicosatrienoic acid,acetyl-L-carnitine,alitretinoin,arachidonic acid,arecoline,ascorbic acid,atorvastatin,beta-estradiol,butyric acid,calcitriol,capsaicin,cholesterol,cytarabine,D-alpha-tocopheryl succinate,D-glucose,docosahexaenoic acid,d…	61
Cancer,Organismal Injury and Abnormalities	Non-hematological solid tumor	7.38e-05	0.0137		-0.202	1,5-anhydroglucitol,15-keto-13,14-dihydroprostaglandin E2,17-alpha-ethinylestradiol,2-arachidonoylglycerol,2-naphthylamine,3,4-dihydroxyphenylethanol,3-methylglutarylcarnitine,4-hydroxy-3-methoxyphenylacetic acid,4-methylcatechol,4-methylnitrosoamino-1-(3-pyridinyl)-1-butanone,5'-methylthioadenosine,6-keto-prostaglandin F1 alpha,acebutolol,acetaminophen,acetyl-L-carnitine,aflatoxin B1,albendazole…	204
Cell Death and Survival	Cell death of tumor cell lines	7.42e-05	0.0137		-0.033	(-)-epigallocatechin,(-)-gossypol,(6)-gingerol,1'-acetoxychavicol acetate,11,12-epoxyeicosatrienoic acid,12-hydroxyeicosatetraenoic acid,14,15-epoxyeicosatrienoic acid,15(S)-HETE,15-deoxy-delta-12,14 -PGJ 2,2'-deoxyadenosine,2-acetyl-5-tetrahydroxybutyl imidazole,2-aminopurine,2-arachidonoylglycerol,2-deoxy-D-ribose,2-oxoglutaric acid,24-hydroxycholesterol,25-hydroxycholesterol,3,4-dihydroxypheny…	237
Cancer,Organismal Injury and Abnormalities	Abdominal neoplasm	7.7e-05	0.0139		-1.038	1,5-anhydroglucitol,17-alpha-ethinylestradiol,2-amino-1-methyl-6-phenylimidazo-4-5-b-pyridine,2-amino-3-methylimidazo(4,5-f)quinoline,2-arachidonoylglycerol,2-naphthylamine,3,4-dihydroxyphenylethanol,3-methylglutarylcarnitine,5'-methylthioadenosine,aflatoxin B1,albendazole,aldosterone,alitretinoin,altretamine,amoxicillin,amprenavir,anastrozole,androstenedione,arachidonic acid,ascorbic acid,aspiri…	195
Cell Signaling,Molecular Transport,Vitamin and Mineral Metabolism	Quantity of Ca2+	8.27e-05	0.0142		-1.63	10E,12Z-octadecadienoic acid,12-hydroxyeicosatetraenoic acid,2,4-diamino-6-hydroxypyrimidine,3'-sialyllactose,4-nonylphenol,5-hydroxytryptamine,6-hydroxymelatonin,9Z-hexadecenoic acid,abscisic acid,acetaminophen,acetylcholine,adenine,aldosterone,alitretinoin,alpha-estradiol,alpha-ketoisocaproic acid,amiodarone,amphetamine,arachidonic acid,aripiprazole,atropine,baclofen,behenic acid,bepridil,beta-…	134
Cell Cycle	Arrest in G1 phase	8.43e-05	0.0142			(6)-gingerol,15-deoxy-delta-12,14 -PGJ 2,3-hydroxyanthranilic acid,3-hydroxykynurenine,4-phenylbutyric acid,acetaminophen,androstenedione,beta-estradiol,butyric acid,caffeine,calcitriol,capsaicin,cholesterol,corticosterone,cytarabine,D-glucose,dasatinib,decursin,doxorubicin,epinephrine,epirubicin,erlotinib,genistin,hexamethylene bisacetamide,L-glutamic acid,letrozole,lovastatin,methotrexate,meval…	40
Cellular Development,Cellular Growth and Proliferation,Embryonic Development	Proliferation of embryonic cell lines	8.43e-05	0.0142		1.423	2'-deoxyadenosine,alitretinoin,atorvastatin,baclofen,beta-estradiol,butyric acid,calcitriol,cytarabine,cytidine,D-glucose,deoxycytidine,deoxyguanosine,doxorubicin,epirubicin,GABA,guanosine,hydrocortisone,L-threonine,lapatinib,methotrexate,N-acetyl-L-cysteine,phenformin,salicylic acid,tamoxifen,temsirolimus,thymidine,thymine,tretinoin,uridine	29
Hematological System Development and Function,Tissue Morphology	Quantity of leukocytes	0.000103	0.017		-0.878	10E,12Z-octadecadienoic acid,11,12-epoxyeicosatrienoic acid,14,15-epoxyeicosatrienoic acid,15-deoxy-delta-12,14 -PGJ 2,2-arachidonoylglycerol,20-hydroxyeicosatetraenoic acid,6-hydroxydopamine,6-mercaptopurine,8,9-epoxyeicosatrienoic acid,aldosterone,amiodarone,amoxicillin,ampicillin,anthralin,arachidonic acid,aspirin,atorvastatin,beta-estradiol,bilirubin,caffeine,calcipotriene,calcitriol,capsaici…	84
Cancer,Organismal Injury and Abnormalities	Non-melanoma solid tumor	0.000113	0.0183		0.411	(-)-gossypol,1,5-anhydroglucitol,15-deoxy-delta-12,14 -PGJ 2,15-keto-13,14-dihydroprostaglandin E2,17-alpha-ethinylestradiol,2-arachidonoylglycerol,3,4-dihydroxyphenylethanol,3-methylglutarylcarnitine,4-methylnitrosoamino-1-(3-pyridinyl)-1-butanone,5'-methylthioadenosine,5-azacytidine,6-mercaptopurine,acebutolol,acetaminophen,acetyl-L-carnitine,aflatoxin B1,aldosterone,alitretinoin,altretamine,am…	196
Cancer,Organismal Injury and Abnormalities	Growth of tumor	0.000119	0.0187		-0.685	(-)-gossypol,(6)-gingerol,14,15-epoxyeicosatrienoic acid,2-arachidonoylglycerol,24-hydroxycholesterol,3,4-dihydroxyphenylethanol,4-methylcatechol,4-methylnitrosoamino-1-(3-pyridinyl)-1-butanone,5'-methylthioadenosine,acetyl-L-carnitine,ajoene,albendazole,alitretinoin,amprenavir,androstenedione,arachidonic acid,ascorbic acid,astemizole,atorvastatin,azelastine,beta-estradiol,bicalutamide,brusatol,b…	119
Cell Death and Survival	Apoptosis of lung cancer cell lines	0.000156	0.0241		1.036	15(S)-HETE,15-deoxy-delta-12,14 -PGJ 2,acetyl-L-carnitine,ascorbic acid,beta-estradiol,butyric acid,D-glucose,docosahexaenoic acid,doxorubicin,erlotinib,glutathione,lapatinib,N-acetyl-L-cysteine,nicotine,pamidronic acid,phenformin,prostaglandin D2,prostaglandin E2,prostaglandin J2,quinacrine,tretinoin,uridine,valproic acid	23
Cell Cycle	Interphase	0.000172	0.0261		-1.356	(6)-gingerol,11,12-epoxyeicosatrienoic acid,14,15-epoxyeicosatrienoic acid,15-deoxy-delta-12,14 -PGJ 2,2-aminopurine,3-hydroxyanthranilic acid,3-hydroxykynurenine,4-hydroxynonenal,4-phenylbutyric acid,8,9-epoxyeicosatrienoic acid,acetaminophen,alitretinoin,all-trans-4-Oxo-retinoic acid,anastrozole,androstenedione,arachidonic acid,asiatic acid,aspirin,beta-estradiol,bicalutamide,butyric acid,caffe…	78
Organismal Injury and Abnormalities	Growth of lesion	0.000184	0.0273		-0.685	(-)-gossypol,(6)-gingerol,14,15-epoxyeicosatrienoic acid,2-arachidonoylglycerol,24-hydroxycholesterol,3,4-dihydroxyphenylethanol,4-methylcatechol,4-methylnitrosoamino-1-(3-pyridinyl)-1-butanone,5'-methylthioadenosine,acetyl-L-carnitine,ajoene,albendazole,alitretinoin,amprenavir,androstenedione,arachidonic acid,ascorbic acid,aspirin,astemizole,atorvastatin,azelastine,beta-estradiol,bicalutamide,br…	120
Cell Death and Survival	Cell viability	0.000199	0.029		-0.894	(-)-epigallocatechin,1,2-epoxy-1,2-dihydro-naphthalene,1,7-dimethylxanthine,15-deoxy-delta-12,14 -PGJ 2,2-hydroxyestradiol,2-hydroxyhexadecanoic acid,3-hydroxybutyric acid,4-butyrolactone,4-hydroxyestradiol-17beta,4-hydroxynonenal,4-methylnitrosoamino-1-(3-pyridinyl)-1-butanone,4-phenylbutyric acid,5-azacytidine,5-hydroxytryptamine,6-hydroxydopamine,6-mercaptopurine,7-ketocholesterol,acetaminophe…	188
Gastrointestinal Disease,Hepatic System Disease,Organismal Injury and Abnormalities	Liver lesion	0.000216	0.0304		-0.928	1,5-anhydroglucitol,17-alpha-ethinylestradiol,2-arachidonoylglycerol,3-aminoisobutanoate,3-methylglutarylcarnitine,4,4'-diaminodiphenylmethane,acetaminophen,aflatoxin B1,ajmaline,aldosterone,alfacalcidol,amantadine,amiodarone,amoxicillin,amphetamine,amprenavir,arachidonic acid,ascorbic acid,aspirin,atorvastatin,azathioprine,azelastine,baclofen,benzidine,beta-estradiol,betaine,bezafibrate,bilirubi…	175
Lipid Metabolism,Small Molecule Biochemistry	Metabolism of eicosanoid	0.000217	0.0304		-1.087	10E,12Z-octadecadienoic acid,12-hydroxyeicosatetraenoic acid,15(S)-HETE,15-deoxy-delta-12,14 -PGJ 2,2,7,8-trimethyl-2-(beta-carboxyethyl)-6-hydroxychroman,2-arachidonoylglycerol,4-hydroxynonenal,4-methylnitrosoamino-1-(3-pyridinyl)-1-butanone,9Z,11E-octadecadienoic acid,abscisic acid,acetaminophen,acetohexamide,arachidonic acid,aspirin,benzoquinone,benzyl alcohol,beta-estradiol,butylated hydroxyt…	82
Cancer,Organismal Injury and Abnormalities	Malignant solid tumor	0.000253	0.0348		-1.29	(-)-gossypol,1,5-anhydroglucitol,15-deoxy-delta-12,14 -PGJ 2,15-keto-13,14-dihydroprostaglandin E2,17-alpha-ethinylestradiol,2-arachidonoylglycerol,2-naphthylamine,3,4-dihydroxyphenylethanol,3-methylglutarylcarnitine,4-hydroxy-3-methoxyphenylacetic acid,4-methylcatechol,4-methylnitrosoamino-1-(3-pyridinyl)-1-butanone,5'-methylthioadenosine,5-azacytidine,5-hydroxytryptamine,6-mercaptopurine,acetam…	249
Cancer,Organismal Injury and Abnormalities	Solid tumor	0.000267	0.0361		-0.09	(-)-gossypol,(S)-duloxetine,1,5-anhydroglucitol,15-deoxy-delta-12,14 -PGJ 2,15-keto-13,14-dihydroprostaglandin E2,17-alpha-ethinylestradiol,2-amino-1-methyl-6-phenylimidazo-4-5-b-pyridine,2-amino-3-methylimidazo(4,5-f)quinoline,2-arachidonoylglycerol,2-naphthylamine,24-hydroxycholesterol,3,4-dihydroxyphenylethanol,3-methylglutarylcarnitine,4-hydroxy-3-methoxyphenylacetic acid,4-methylcatechol,4-m…	310
Molecular Transport	Quantity of metal	0.000284	0.0378		-1.584	10E,12Z-octadecadienoic acid,12-hydroxyeicosatetraenoic acid,2,4-diamino-6-hydroxypyrimidine,3'-sialyllactose,3-hydroxybutyric acid,4-nonylphenol,5-hydroxytryptamine,6-hydroxydopamine,6-hydroxymelatonin,9Z-hexadecenoic acid,abscisic acid,acetaminophen,acetylcholine,adenine,albuterol,aldosterone,alitretinoin,alpha-estradiol,alpha-ketoisocaproic acid,amiodarone,amphetamine,arachidonic acid,aripipra…	147
Lipid Metabolism,Small Molecule Biochemistry	Synthesis of fatty acid	0.000297	0.0388		-0.734	10E,12Z-octadecadienoic acid,12-hydroxyeicosatetraenoic acid,15(S)-HETE,15-deoxy-delta-12,14 -PGJ 2,18:3(n-3) fatty acid,2,7,8-trimethyl-2-(beta-carboxyethyl)-6-hydroxychroman,2-arachidonoylglycerol,3-aminoisobutanoate,4-hydroxynonenal,4-methylnitrosoamino-1-(3-pyridinyl)-1-butanone,9Z,11E-octadecadienoic acid,abscisic acid,acetaminophen,acetohexamide,arachidonic acid,ascorbic acid,aspirin,benzoq…	104
Behavior	Behavior	0.000319	0.0409		-0.479	(S)-duloxetine,2-arachidonoylglycerol,2-methylbutylamine,2-phenethylamine,24-hydroxycholesterol,4-butyrolactone,4-hydroxybutanoic acid,4-hydroxynonenal,4-phenylbutyric acid,5,6-epoxyeicosatrienoic acid,5-hydroxytryptamine,6-hydroxydopamine,acetaminophen,acetylcholine,aldosterone,allopregnanolone,alpha-estradiol,amantadine,amoxicillin,amphetamine,aripiprazole,ascorbic acid,aspirin,astemizole,atomo…	161
Drug Metabolism,Molecular Transport,Small Molecule Biochemistry	Concentration of glutathione	0.000331	0.0409	Increased	2.034	1,2-epoxy-1,2-dihydro-naphthalene,15-deoxy-delta-12,14 -PGJ 2,17beta-estradiol-17-beta-D-glucuronide,2-hydroxyestradiol,3,4-dihydroxyphenylethanol,4-aminophenol,4-hydroxyestradiol-17beta,4-hydroxynonenal,6-hydroxydopamine,acetaminophen,acetyl-L-carnitine,albuterol,arachidonic acid,ascorbic acid,atorvastatin,beta-estradiol,betaine,caffeine,capsaicin,carnosol,citrulline,clopidogrel,D-glucose,D-seri…	69
Cell Morphology,Tissue Development	Tubulation of cells	0.000331	0.0409		-1.698	11,12-epoxyeicosatrienoic acid,14,15-epoxyeicosatrienoic acid,15(S)-HETE,5,6-epoxyeicosatrienoic acid,5-hydroxytryptamine,8,9-epoxyeicosatrienoic acid,8-epi-prostaglandin F2alpha,arachidonic acid,aspirin,beta-estradiol,bisphenol A diglycidyl ether,dehydroisoandrosterone,delta-tocotrienol,histamine,ibuprofen,L-arginine,lactic acid,N,N-dimethylarginine,N-acetyl-L-cysteine,N-methyl-L-arginine,nicoti…	27
Lipid Metabolism,Small Molecule Biochemistry	Biosynthesis of polyunsaturated fatty acids	0.000335	0.0409		-1.225	10E,12Z-octadecadienoic acid,12-hydroxyeicosatetraenoic acid,15(S)-HETE,15-deoxy-delta-12,14 -PGJ 2,18:3(n-3) fatty acid,2,7,8-trimethyl-2-(beta-carboxyethyl)-6-hydroxychroman,2-arachidonoylglycerol,4-hydroxynonenal,4-methylnitrosoamino-1-(3-pyridinyl)-1-butanone,9Z,11E-octadecadienoic acid,abscisic acid,acetaminophen,acetohexamide,arachidonic acid,aspirin,benzoquinone,benzyl alcohol,beta-estradi…	81
Lipid Metabolism,Small Molecule Biochemistry	Synthesis of eicosanoid	0.000355	0.0426		-1.195	10E,12Z-octadecadienoic acid,12-hydroxyeicosatetraenoic acid,15(S)-HETE,15-deoxy-delta-12,14 -PGJ 2,2,7,8-trimethyl-2-(beta-carboxyethyl)-6-hydroxychroman,2-arachidonoylglycerol,4-hydroxynonenal,4-methylnitrosoamino-1-(3-pyridinyl)-1-butanone,9Z,11E-octadecadienoic acid,abscisic acid,acetaminophen,acetohexamide,arachidonic acid,aspirin,benzoquinone,benzyl alcohol,beta-estradiol,butylated hydroxyt…	80
Cell Cycle	Arrest in G1 phase of tumor cell lines	0.000383	0.045			(6)-gingerol,androstenedione,beta-estradiol,butyric acid,caffeine,calcitriol,corticosterone,cytarabine,dasatinib,decursin,doxorubicin,epinephrine,erlotinib,genistin,hexamethylene bisacetamide,L-glutamic acid,letrozole,lovastatin,mevalonic acid,prostaglandin A2,tamoxifen,temsirolimus,tretinoin	23
Cell Cycle,Gene Expression	Binding of PPAR response element	0.000386	0.045		-0.767	11,12-DHET,11,12-epoxyeicosatrienoic acid,14,15-DHET,14,15-epoxyeicosatrienoic acid,20-hydroxyeicosatetraenoic acid,8,9-DHET,8,9-epoxyeicosatrienoic acid,alitretinoin,arachidonic acid,D-glucose,N-acetyl-L-cysteine,N-methyl-L-arginine,rosiglitazone,sulindac	14
Protein Synthesis	Metabolism of protein	0.0004	0.0453		-0.316	15-deoxy-delta-12,14 -PGJ 2,2-aminopurine,2-hydroxyestradiol,25-hydroxycholesterol,3-hydroxyanthranilic acid,3-hydroxykynurenine,4-hydroxyestradiol-17beta,5-hydroxytryptamine,5alpha-dihydroprogesterone,7-dehydrocholesterol,aldosterone,amiodarone,amprenavir,ascorbic acid,aspirin,beta-estradiol,bezafibrate,bilirubin,bisoprolol,calcitriol,cholesterol sulfate,ciclopirox olamine,citrulline,corticoster…	95
Cancer,Organismal Injury and Abnormalities	Cancer	0.000401	0.0453		-1.042	(-)-gossypol,(R)-limonene,1,5-anhydroglucitol,15-deoxy-delta-12,14 -PGJ 2,15-keto-13,14-dihydroprostaglandin E2,17-alpha-ethinylestradiol,2-amino-1-methyl-6-phenylimidazo-4-5-b-pyridine,2-aminopurine,2-arachidonoylglycerol,2-naphthylamine,24-hydroxycholesterol,3,4-dihydroxyphenylethanol,3-methylglutarylcarnitine,4-hydroxy-3-methoxyphenylacetic acid,4-methylcatechol,4-methylnitrosoamino-1-(3-pyrid…	310
Lipid Metabolism,Molecular Transport,Small Molecule Biochemistry	Concentration of lipid	0.000411	0.0458		-1.753	10E,12Z-octadecadienoic acid,13(S)-hydroxyoctadecadienoic acid,15-deoxy-delta-12,14 -PGJ 2,17-alpha-ethinylestradiol,17beta-estradiol-17-beta-D-glucuronide,1D-chiro-inositol,2-arachidonoylglycerol,2-hydroxyestradiol,25-hydroxycholesterol,27-hydroxycholesterol,3,4-dihydroxyphenylethanol,3-aminoisobutanoate,3-beta,17-beta-androstanediol,3-hydroxyanthranilic acid,4-hydroxyestradiol-17beta,4-phenylbu…	196
Cancer,Gastrointestinal Disease,Organismal Injury and Abnormalities	Digestive system cancer	0.000505	0.0554		-0.725	1,5-anhydroglucitol,2-naphthylamine,3,4-dihydroxyphenylethanol,3-methylglutarylcarnitine,5'-methylthioadenosine,aflatoxin B1,aldosterone,amoxicillin,amprenavir,arachidonic acid,ascorbic acid,aspirin,atorvastatin,azathioprine,benzidine,beta-estradiol,bezafibrate,bicalutamide,bupropion,caffeic acid,calcifediol,calcitriol,chloroform,cholesterol,cinnamyl anthranilate,citric acid,cladribine,clopidogre…	123
Cellular Development,Cellular Growth and Proliferation	Cell proliferation of breast cancer cell lines	0.000553	0.0599		0.881	14,15-epoxyeicosatrienoic acid,15-deoxy-delta-12,14 -PGJ 2,17-alpha-ethinylestradiol,3,4-dihydroxyphenylacetic acid,4-nonylphenol,4-tert-octylphenol,5'-methylthioadenosine,5-azacytidine,acetazolamide,aldosterone,alitretinoin,alpha-estradiol,anastrozole,androstenedione,arachidonic acid,beta-estradiol,bicalutamide,biochanin A,caffeic acid,calcitriol,capsaicin,cerulenin,chenodeoxycholic acid,cholest…	84
Embryonic Development,Organ Development,Organismal Development,Reproductive System Development and Function,Tissue Development	Development of internal genitalia	0.000566	0.0604		0.203	3-alpha,17-beta-androstanediol,3-beta,17-beta-androstanediol,4-tert-octylphenol,5-beta-androstane 3 alpha, 17-beta diol,5alpha-androstane-3,17-dione,anastrozole,androstenedione,androsterone,beta-estradiol,dehydroisoandrosterone,diethylstilbestrol,dihydrotestosterone,methyltestosterone,palmitic acid,pyridoxine,retinaldehyde,S-equol,tamoxifen,testosterone,thiamine,tretinoin	21
Cell Death and Survival	Necrosis	0.000636	0.0669		0.326	(-)-epigallocatechin,(-)-gossypol,(6)-gingerol,1'-acetoxychavicol acetate,1,7-dimethylxanthine,10E,12Z-octadecadienoic acid,11,12-epoxyeicosatrienoic acid,12-hydroxyeicosatetraenoic acid,14,15-epoxyeicosatrienoic acid,15(S)-HETE,15-deoxy-delta-12,14 -PGJ 2,2'-deoxyadenosine,2-acetyl-5-tetrahydroxybutyl imidazole,2-aminoadipic acid,2-aminopurine,2-arachidonoylglycerol,2-deoxy-D-ribose,2-hydroxyest…	395
Cell Signaling,Small Molecule Biochemistry	Synthesis of nitric oxide	0.000675	0.0701		0.835	1-aminocyclopropane-1-carboxylic acid,15-deoxy-delta-12,14 -PGJ 2,2,4-diamino-6-hydroxypyrimidine,2-aminopurine,3,4-dihydroxyphenylethanol,5-hydroxytryptamine,6-hydroxydopamine,7,8-dihydrobiopterin,abscisic acid,acetaminophen,acetazolamide,acetylcholine,aldosterone,alitretinoin,arachidonic acid,arbutin,ascorbic acid,aspirin,atorvastatin,benzyl alcohol,beta-estradiol,bezafibrate,biliverdine,butyri…	151
Cancer,Organismal Injury and Abnormalities	Head and neck tumor	0.000689	0.0706		1.348	amoxicillin,beta-estradiol,bicalutamide,bupropion,calcitriol,carmustine,cevimeline,clavulanic acid,clotrimazole,cytarabine,D-glucose,delta-aminolevulinic acid,dexmedetomidine,diethylstilbestrol,dopamine,doxorubicin,ephedrine,epinephrine,epirubicin,erlotinib,fentanyl,fluconazole,gabapentin,hydrocortisone,irinotecan,isotretinoin,L-glutamic acid,lactic acid,lapatinib,levothyroxine,lomustine,methotre…	50
Molecular Transport	Transport of molecule	0.000745	0.0751		0.23	12-hydroxyeicosatetraenoic acid,14,15-epoxyeicosatrienoic acid,15-deoxy-delta-12,14 -PGJ 2,17-alpha-ethinylestradiol,17beta-estradiol-17-beta-D-glucuronide,2-(methylamino)isobutyric acid,2-aminoisobutyric acid,2-arachidonoylglycerol,2-oxoglutaric acid,2-phenethylamine,20alpha-hydroxycholesterol,24-hydroxycholesterol,25-hydroxycholesterol,27-hydroxycholesterol,4-hydroxybutanoic acid,4-hydroxynonen…	227
Cell Death and Survival	Cell survival	0.000753	0.0751		-0.527	(-)-epigallocatechin,1,2-epoxy-1,2-dihydro-naphthalene,1,7-dimethylxanthine,15-deoxy-delta-12,14 -PGJ 2,2-deoxy-D-ribose,2-hydroxyestradiol,2-hydroxyhexadecanoic acid,3-hydroxyanthranilic acid,3-hydroxybutyric acid,4-butyrolactone,4-hydroxyestradiol-17beta,4-hydroxynonenal,4-methylnitrosoamino-1-(3-pyridinyl)-1-butanone,4-phenylbutyric acid,5-azacytidine,5-hydroxytryptamine,6-hydroxydopamine,6-me…	202
Cellular Development,Cellular Growth and Proliferation,Hair and Skin Development and Function	Proliferation of epithelial cell lines	0.000796	0.0783		0.912	15(S)-HETE,4-methylnitrosoamino-1-(3-pyridinyl)-1-butanone,4-phenylbutyric acid,arachidonic acid,aspirin,beta-estradiol,calcitriol,dinoprost,doxorubicin,epinephrine,GABA,hyaluronic acid,hymecromone,linoleic acid,lipoxin A4,methotrexate,N-acetyl-L-cysteine,norepinephrine,penicillamine,pyridoxal,pyridoxine,tamoxifen,taurodeoxycholic acid,temsirolimus,tretinoin,ursodeoxycholic acid,vorinostat	27
Nucleic Acid Metabolism,Small Molecule Biochemistry	Synthesis of nucleotide	0.000809	0.0786		0.698	15-deoxy-delta-12,14 -PGJ 2,2-arachidonoylglycerol,2-oxoglutaric acid,2-phenethylamine,3-acetylpyridine,3-methoxytyramine,5-hydroxytryptamine,5-methoxytryptamine,5-oxo-6-8-11-14-(e,z,z,z)-eicosatetraenoic acid,8-isoprostaglandin E2,acetaminophen,acetylcholine,adenine,albuterol,allopregnanolone,amiodarone,aripiprazole,ascorbic acid,aspirin,baclofen,beta-alanine,beta-estradiol,bezafibrate,buspirone…	98
Cancer,Organismal Injury and Abnormalities	Genitourinary tumor	0.00086	0.0815		-0.221	17-alpha-ethinylestradiol,2-arachidonoylglycerol,2-naphthylamine,24-hydroxycholesterol,5-hydroxytryptamine,alitretinoin,altretamine,amlodipine,anastrozole,androstenedione,arachidonic acid,ascorbic acid,aspirin,atrazine,azelastine,benzidine,beta-D-glucose,beta-estradiol,bicalutamide,bupropion,butyric acid,caffeic acid,caffeine,calcitriol,carmustine,cephalexin,chloroform,cholesterol,cinnamyl anthra…	129
Protein Synthesis	Synthesis of protein	0.00086	0.0815		-0.716	15-deoxy-delta-12,14 -PGJ 2,2-aminopurine,2-hydroxyestradiol,25-hydroxycholesterol,4-hydroxyestradiol-17beta,5-hydroxytryptamine,5alpha-dihydroprogesterone,aldosterone,amprenavir,ascorbic acid,aspirin,beta-estradiol,bezafibrate,bilirubin,bisoprolol,calcitriol,ciclopirox olamine,citrulline,corticosterone,creatine,D-glucose,deoxynivalenol,dexrazoxane,dihydrotestosterone,dinoprost,docosahexaenoic ac…	76
Organismal Development,Reproductive System Development and Function	Development of reproductive system	0.000883	0.0816		0.707	17-alpha-ethinylestradiol,3-alpha,17-beta-androstanediol,3-beta,17-beta-androstanediol,4-tert-octylphenol,5-beta-androstane 3 alpha, 17-beta diol,5alpha-androstane-3,17-dione,aldosterone,anastrozole,androstenedione,androsterone,arachidonic acid,beta-estradiol,capsaicin,dehydroisoandrosterone,desogestrel,diethylstilbestrol,dihydrotestosterone,docosahexaenoic acid,hydrocortisone,methyltestosterone,…	31
Cell Death and Survival	Cell death of colorectal cancer cell lines	0.000883	0.0816		-0.44	15-deoxy-delta-12,14 -PGJ 2,2-aminopurine,4-hydroxynonenal,5-azacytidine,ascorbic acid,aspirin,atorvastatin,bilirubin,butyric acid,calcitriol,carmustine,chenodeoxycholic acid,cholesterol,D-glucose,D-sphingosine,dehydroisoandrosterone,deoxycholate,doxorubicin,glutamine,glutathione,irinotecan,kaempferol,koetjapic acid,lithocholic acid,lomustine,lovastatin,mimosine,N-acetyl-L-cysteine,N-methyl-L-arg…	43
Cell Death and Survival	Cell death of B lymphocytes	0.000948	0.0855		0.699	15-deoxy-delta-12,14 -PGJ 2,3-hydroxyanthranilic acid,3-hydroxykynurenine,anthranilic acid,beta-estradiol,calcitriol,docosahexaenoic acid,elaidic acid,fludarabine phosphate,hydrocortisone,oleic acid,palmitic acid,quinolinic acid,thalidomide	14
Cancer,Neurological Disease,Organismal Injury and Abnormalities	Brain tumor	0.000948	0.0855		1	beta-estradiol,carmustine,cytarabine,D-glucose,delta-aminolevulinic acid,dexmedetomidine,doxorubicin,ephedrine,erlotinib,hydrocortisone,irinotecan,isotretinoin,L-glutamic acid,lactic acid,lapatinib,lomustine,methotrexate,methylphenidate,N-acetylneuraminic acid,phenylephrine,procarbazine,pyruvic acid,tranexamic acid,tretinoin,valproic acid,vorinostat	26
Cancer,Gastrointestinal Disease,Organismal Injury and Abnormalities	Digestive organ tumor	0.00098	0.0873		-0.274	1,5-anhydroglucitol,2-amino-1-methyl-6-phenylimidazo-4-5-b-pyridine,2-amino-3-methylimidazo(4,5-f)quinoline,2-naphthylamine,3,4-dihydroxyphenylethanol,3-methylglutarylcarnitine,5'-methylthioadenosine,aflatoxin B1,aldosterone,amoxicillin,amprenavir,arachidonic acid,ascorbic acid,aspirin,atorvastatin,azathioprine,benzidine,beta-estradiol,bezafibrate,bicalutamide,bupropion,butyric acid,caffeic acid,…	146
Cardiovascular System Development and Function,Cellular Movement	Migration of microvascular endothelial cells	0.00103	0.0885		-1.947	11,12-epoxyeicosatrienoic acid,14,15-epoxyeicosatrienoic acid,15(S)-HETE,5(S)-HETE,5,6-epoxyeicosatrienoic acid,8,9-epoxyeicosatrienoic acid,8-epi-prostaglandin F2alpha,mevalonic acid	8
Cell Morphology,Connective Tissue Development and Function,Skeletal and Muscular System Development and Function	Mineralization of osteoblasts	0.00103	0.0885		0.568	beta-estradiol,calcitriol,D-glucose,dasatinib,glucosamine,L-glutamic acid,N-acetylglucosamine,testosterone,ursodeoxycholic acid,vitamin K2	10
Organismal Development	Morphogenesis of gland	0.00103	0.0885			3-alpha,17-beta-androstanediol,3-beta,17-beta-androstanediol,5-beta-androstane 3 alpha, 17-beta diol,5alpha-androstane-3,17-dione,androsterone,beta-estradiol,dihydrotestosterone,pargyline,tamoxifen,testosterone	10
Organismal Development	Mass of organism	0.00106	0.0905		-0.314	10E,12Z-octadecadienoic acid,17-alpha-ethinylestradiol,4-phenylbutyric acid,aldosterone,aripiprazole,atrazine,azathioprine,beta-estradiol,butyric acid,caffeine,captopril,cerulenin,cholesterol,colchicine,corticosterone,creatine,D-glucose,dehydroisoandrosterone,dihydrotestosterone,doxorubicin,droloxifene,erythritol,geranylgeranylacetone,histamine,irinotecan,ivacaftor,L-glutamic acid,lactose,levothy…	49
Free Radical Scavenging,Molecular Transport	Quantity of reactive oxygen species	0.0011	0.0919		-0.51	17-alpha-ethinylestradiol,1D-chiro-inositol,2,4-diamino-6-hydroxypyrimidine,2-hydroxyestradiol,3,4-dihydroxyphenylethanol,4-hydroxyestradiol-17beta,6-hydroxydopamine,7-ketocholesterol,abscisic acid,acetaminophen,acetylcholine,arachidonic acid,arecoline,ascorbic acid,aspirin,beta-estradiol,betaine,bezafibrate,bilirubin,butyric acid,caffeic acid,capsaicin,citrulline,cucurbitacin B,D-galactose,D-glu…	89
Nucleic Acid Metabolism,Small Molecule Biochemistry	Metabolism of nucleotide	0.0011	0.0919		0.591	15-deoxy-delta-12,14 -PGJ 2,2-arachidonoylglycerol,2-oxoglutaric acid,2-phenethylamine,3-acetylpyridine,3-methoxytyramine,5-hydroxytryptamine,5-methoxytryptamine,5-oxo-6-8-11-14-(e,z,z,z)-eicosatetraenoic acid,8-isoprostaglandin E2,acetaminophen,acetylcholine,adenine,albuterol,allopregnanolone,amiodarone,aripiprazole,ascorbic acid,aspirin,baclofen,beta-alanine,beta-estradiol,bezafibrate,buspirone…	100
Embryonic Development,Organismal Development	Development of abdomen	0.0012	0.0989		-0.129	3-alpha,17-beta-androstanediol,3-beta,17-beta-androstanediol,4-hydroxynonenal,5-beta-androstane 3 alpha, 17-beta diol,5alpha-androstane-3,17-dione,anastrozole,androstenedione,androsterone,beta-estradiol,cholic acid,dehydroisoandrosterone,diethylstilbestrol,dihydrotestosterone,methyltestosterone,palmitic acid,polysaccharide,S-equol,tamoxifen,testosterone,tretinoin	20
Metabolic Disease	Glucose metabolism disorder	0.00127	0.103		-0.963	(S)-duloxetine,1,5-anhydroglucitol,10E,12Z-octadecadienoic acid,11-dehydro-thromboxane B2,15-deoxy-delta-12,14 -PGJ 2,1D-chiro-inositol,2-oxoglutaric acid,3,4-dihydroxyphenylethanol,3-hydroxybutyric acid,3-nitrotyrosine,4-phenylbutyric acid,8-epi-prostaglandin F2alpha,8-oxo-7-hydrodeoxyguanosine,acetaminophen,acetoacetic acid,acetohexamide,aldosterone,alfacalcidol,aliskiren,amiodarone,amlodipine,…	165
Molecular Transport	Export of molecule	0.00136	0.11		0.227	17-alpha-ethinylestradiol,2-aminoisobutyric acid,24-hydroxycholesterol,27-hydroxycholesterol,4-phenylbutyric acid,7-ketocholesterol,albuterol,alitretinoin,amphetamine,arachidonic acid,aspirin,atorvastatin,benzoic acid,beta-alanine,beta-estradiol,biotin,butyric acid,cholesterol,cholic acid,cocaine,corticosterone,D-alanine,D-cysteine,D-glucose,D-serine,desmosterol,dexfenfluramine,dextroamphetamine,…	80
Carbohydrate Metabolism	Quantity of monosaccharide	0.00138	0.11		-1.877	(R)-limonene,4-hydroxynonenal,4-phenylbutyric acid,5-hydroxytryptamine,aflatoxin B1,amiodarone,anserine,ascorbic acid,benzylamine,beta-estradiol,bethanechol,bezafibrate,butyric acid,caffeine,capsaicin,chlorpheniramine,cholic acid,creatine,D-glucose,dehydroisoandrosterone,dexfenfluramine,dexmedetomidine,dithiothreitol,duvoglustat,epinephrine,erlotinib,erythromycin,gatifloxacin,gliclazide,glycerol,…	65
Tissue Development	Tubulation of epithelial tissue	0.00141	0.11		-1.879	11,12-epoxyeicosatrienoic acid,14,15-epoxyeicosatrienoic acid,15(S)-HETE,5,6-epoxyeicosatrienoic acid,5-hydroxytryptamine,8,9-epoxyeicosatrienoic acid,8-epi-prostaglandin F2alpha,beta-estradiol,bisphenol A diglycidyl ether,dehydroisoandrosterone,delta-tocotrienol,histamine,ibuprofen,L-arginine,lactic acid,N,N-dimethylarginine,N-acetyl-L-cysteine,N-methyl-L-arginine,nicotine,nitroxoline,rosiglitaz…	25
Cell Cycle,Gene Expression	Binding of AP1 consensus site	0.00141	0.11		1.574	15(S)-HETE,15-deoxy-delta-12,14 -PGJ 2,24-hydroxycholesterol,25-hydroxycholesterol,27-hydroxycholesterol,7beta-hydroxycholesterol,amphetamine,atorvastatin,beta-estradiol,biliverdine,calcitriol,cholesterol sulfate,D-glucose,deoxycholate,dihydrotestosterone,dopamine,glutathione,isoproterenol,L-glutamic acid,lovastatin,N-acetyl-L-cysteine,nicotine,pentobarbital,prostaglandin E2,rosiglitazone,tamoxif…	28
Nucleic Acid Metabolism	Metabolism of nucleic acid component or derivative	0.00149	0.115		0.591	15-deoxy-delta-12,14 -PGJ 2,2-arachidonoylglycerol,2-oxoglutaric acid,2-phenethylamine,3-acetylpyridine,3-methoxytyramine,5-hydroxytryptamine,5-methoxytryptamine,5-oxo-6-8-11-14-(e,z,z,z)-eicosatetraenoic acid,8-isoprostaglandin E2,acetaminophen,acetylcholine,adenine,albuterol,allopregnanolone,amiodarone,aripiprazole,ascorbic acid,aspirin,baclofen,beta-alanine,beta-estradiol,bezafibrate,buspirone…	103
Cellular Function and Maintenance	Hyperpolarization of cells	0.00154	0.118		0.016	2-phenethylamine,5-hydroxytryptamine,acetylcholine,cocaine,D-glucose,dopamine,GABA,L-glutamic acid,N-methyl-L-arginine,norepinephrine,propofol,rosiglitazone,S(-)-carbidopa,succinic acid,sulpiride,tolbutamide	16
Embryonic Development,Organ Development,Organismal Development,Reproductive System Development and Function,Tissue Development	Development of genital organ	0.00159	0.12		0.134	17-alpha-ethinylestradiol,3-alpha,17-beta-androstanediol,3-beta,17-beta-androstanediol,4-tert-octylphenol,5-beta-androstane 3 alpha, 17-beta diol,5alpha-androstane-3,17-dione,anastrozole,androstenedione,androsterone,arachidonic acid,beta-estradiol,capsaicin,dehydroisoandrosterone,desogestrel,diethylstilbestrol,dihydrotestosterone,docosahexaenoic acid,methyltestosterone,palmitic acid,procarbazine,…	28
Lipid Metabolism,Molecular Transport,Small Molecule Biochemistry	Quantity of steroid	0.00165	0.123		-1.961	17-alpha-ethinylestradiol,17beta-estradiol-17-beta-D-glucuronide,1D-chiro-inositol,25-hydroxycholesterol,27-hydroxycholesterol,3-beta,17-beta-androstanediol,5-hydroxytryptamine,9Z,11E-octadecadienoic acid,acetyl-L-carnitine,adenine,aflatoxin B1,alitretinoin,allopregnanolone,amiodarone,amlodipine,amprenavir,anastrozole,androstenediol,androstenedione,arachidonic acid,ascorbic acid,aspirin,atorvasta…	114
Cancer,Cellular Development,Cellular Growth and Proliferation,Organismal Injury and Abnormalities,Tumor Morphology	Proliferation of cancer cells	0.00166	0.123		-0.257	(-)-gossypol,2-arachidonoylglycerol,24-hydroxycholesterol,4-methylcatechol,5'-methylthioadenosine,alitretinoin,androstenedione,arachidonic acid,azelastine,beta-estradiol,bicalutamide,butyric acid,caffeic acid,calcitriol,capsaicin,cerulenin,cytarabine,D-glucose,dasatinib,dehydroisoandrosterone,deoxycholate,diallyl disulfide,dihydrotestosterone,dimethyl fumarate,dinoprost,docosahexaenoic acid,doxor…	62
Drug Metabolism,Lipid Metabolism,Small Molecule Biochemistry	Synthesis of prostaglandin E2	0.00172	0.127		0.049	10E,12Z-octadecadienoic acid,12-hydroxyeicosatetraenoic acid,15-deoxy-delta-12,14 -PGJ 2,2,7,8-trimethyl-2-(beta-carboxyethyl)-6-hydroxychroman,4-hydroxynonenal,9Z,11E-octadecadienoic acid,abscisic acid,acetaminophen,arachidonic acid,aspirin,benzyl alcohol,beta-estradiol,butylated hydroxytoluene,butyric acid,caffeic acid,capsaicin,chenodeoxycholic acid,cholesterol,colchicine,D-sphingosine,docosah…	54
Neurological Disease	Cognitive impairment	0.00181	0.132		0.535	(S)-duloxetine,5-hydroxytryptamine,acamprosate,acetaminophen,acetylcholine,amphetamine,asiatic acid,aspirin,atomoxetine,atropine,beta-estradiol,bethanechol,biotin,butyric acid,caffeine,capsaicin,cholesterol,cilostazol,citalopram,D-serine,daidzin,desmosterol,dexmedetomidine,docosahexaenoic acid,domoic acid,escitalopram,fentanyl,galanthamine,ibuprofen,L-phenylalanine,lisinopril,lorazepam,lovastatin…	65
Endocrine System Development and Function,Molecular Transport,Small Molecule Biochemistry	Concentration of hormone	0.00183	0.132		-0.814	17-alpha-ethinylestradiol,1D-chiro-inositol,4-nonylphenol,5-hydroxytryptamine,6-hydroxydopamine,adenine,aflatoxin B1,amphetamine,anastrozole,androstenediol,androstenedione,atrazine,beta-estradiol,carbamazepine,carvacrol,corticosterone,D-aspartic acid,dehydroisoandrosterone,desogestrel,diazinon,dibutyl phthalate,diethylstilbestrol,dihydrotestosterone,dinoprost,dopamine,dutasteride,epinephrine,estr…	54
Cell Death and Survival	Cell death of endocrine cells	0.00187	0.132		-0.301	5-hydroxytryptamine,6-hydroxydopamine,allopregnanolone,ascorbic acid,beta-estradiol,butylated hydroxytoluene,D-glucose,dehydroisoandrosterone,dithiothreitol,dopamine,doxorubicin,GABA,galanthamine,glucosamine,glutamine,glutathione,L-glutamic acid,N-methyl-L-arginine,niacinamide,oleic acid,palmitic acid,rosiglitazone,stearic acid,streptozocin,tamoxifen,vitamin A	26
Cell Morphology	Size of cells	0.00187	0.132			15-deoxy-delta-12,14 -PGJ 2,17-alpha-ethinylestradiol,acetoacetic acid,beta-estradiol,bumetanide,cholesterol,clofazimine,creatine,D-glucose,delta-tocopherol,dexrazoxane,diethylstilbestrol,dihydrotestosterone,dinoprost,fluoxetine,glutamine,glutathione,hydrocortisone,isoproterenol,L-alanine,L-glutamic acid,L-phenylalanine,letrozole,linoleic acid,lisinopril,lovastatin,methotrexate,monocrotaline,N-ac…	50
Lipid Metabolism,Molecular Transport,Small Molecule Biochemistry	Concentration of triacylglycerol	0.00188	0.132		0.069	10E,12Z-octadecadienoic acid,1D-chiro-inositol,3-aminoisobutanoate,3-hydroxyanthranilic acid,4-phenylbutyric acid,5-hydroxytryptamine,acetyl-L-carnitine,aldosterone,amiodarone,arachidonic acid,aspirin,atorvastatin,beta-estradiol,betaine,bezafibrate,caffeine,capsaicin,cholesterol,cholic acid,cilostazol,cocaine,corticosterone,creatine,D-glucose,dehydroisoandrosterone,dihydrotestosterone,docosahexae…	65
Cancer,Cellular Development,Cellular Growth and Proliferation,Organismal Injury and Abnormalities,Tumor Morphology	Proliferation of tumor cells	0.002	0.139		-0.573	(-)-gossypol,2-arachidonoylglycerol,24-hydroxycholesterol,4-methylcatechol,4-methylnitrosoamino-1-(3-pyridinyl)-1-butanone,5'-methylthioadenosine,ajoene,alitretinoin,androstenedione,arachidonic acid,ascorbic acid,astemizole,azelastine,beta-estradiol,bicalutamide,butyric acid,caffeic acid,caffeine,calcitriol,capsaicin,cerulenin,cytarabine,D-glucose,dasatinib,dehydroisoandrosterone,deoxycholate,dia…	75
Cell Morphology	Mineralization of cells	0.00207	0.141		1.249	aldosterone,ascorbic acid,beta-estradiol,calcitriol,D-glucose,dasatinib,duvoglustat,glucosamine,L-glutamic acid,mevalonic acid,N-acetylglucosamine,prostaglandin E2,spironolactone,testosterone,thymoquinone,ursodeoxycholic acid,vitamin K2	17
Hereditary Disorder,Organismal Injury and Abnormalities	X-linked hereditary disease	0.00207	0.141		-0.882	2-phenethylamine,5-hydroxytryptamine,7-ketocholesterol,acamprosate,biotin,butyric acid,chondroitin sulfate B,creatine,didanosine,dopamine,glutamine,lisinopril,lovastatin,memantine,N-carbamyl-L-glutamate,nebivolol,norepinephrine,primaquine,ramipril,spironolactone,stavudine,tadalafil,tamoxifen,testosterone,zalcitabine,zidovudine	26
Organismal Survival	Survival of organism	0.00211	0.141		0.512	15-deoxy-delta-12,14 -PGJ 2,3-hydroxyanthranilic acid,3-hydroxykynurenine,4-phenylbutyric acid,5-azacytidine,6-mercaptopurine,acetaminophen,albendazole,aldosterone,allopregnanolone,amantadine,amiodarone,amphetamine,amsacrine,anastrozole,androstenediol,anthrax vaccine adsorbed,ascorbic acid,aspirin,benazepril,beta-estradiol,brusatol,butylated hydroxytoluene,butylidenephthalide,butyric acid,carmust…	120
Cancer,Organismal Injury and Abnormalities	Growth of malignant tumor	0.00212	0.141		0.103	(-)-gossypol,2-arachidonoylglycerol,24-hydroxycholesterol,3,4-dihydroxyphenylethanol,4-methylcatechol,5'-methylthioadenosine,albendazole,alitretinoin,amprenavir,androstenedione,arachidonic acid,atorvastatin,azelastine,beta-estradiol,bicalutamide,butyric acid,caffeic acid,calcitriol,capsaicin,carmustine,cerulenin,clotrimazole,cytarabine,D-glucose,dasatinib,dehydroisoandrosterone,deoxycholate,diall…	79
Organismal Development	Morphology of body cavity	0.00212	0.141			10E,12Z-octadecadienoic acid,15-deoxy-delta-12,14 -PGJ 2,17-alpha-ethinylestradiol,5-hydroxytryptamine,acetaminophen,acetylcholine,aldosterone,alfacalcidol,aliskiren,amiodarone,amlodipine,androstenedione,atenolol,atorvastatin,atrazine,beta-estradiol,bezafibrate,bilirubin,caffeine,captopril,chenodeoxycholic acid,chloroform,cholic acid,ciprofloxacin,citalopram,corticosterone,coumestrol,D-glucose,de…	83
Nervous System Development and Function	Coordination	0.00231	0.151		0.907	5-hydroxytryptamine,6-hydroxydopamine,allopregnanolone,ascorbic acid,astemizole,butyric acid,carbamazepine,creatine,dopamine,phenobarbital,phenytoin,tauroursodeoxycholic acid,tetrabenazine,trehalose,valproic acid,vorinostat	16
Cell Death and Survival	Cell death of breast cell lines	0.00231	0.151		0.96	2-hydroxyestradiol,4-hydroxyestradiol-17beta,beta-estradiol,calcifediol,D-glucose,doxorubicin,glutathione,hydrocortisone,hymecromone,methotrexate,sorbitol,tamoxifen,vorinostat	13
Carbohydrate Metabolism,Molecular Transport,Small Molecule Biochemistry	Concentration of D-glucose	0.00238	0.152		-1.682	(R)-limonene,4-phenylbutyric acid,5-hydroxytryptamine,aflatoxin B1,amiodarone,anserine,ascorbic acid,benzylamine,beta-estradiol,bethanechol,bezafibrate,caffeine,capsaicin,chlorpheniramine,cholic acid,creatine,D-glucose,dehydroisoandrosterone,dexmedetomidine,duvoglustat,epinephrine,erythromycin,gatifloxacin,gliclazide,glycerol,glycogen,hydrocortisone,hyodeoxycholic acid,isoferulic acid,isohumulone…	58
Cardiovascular System Development and Function,Tissue Morphology	Relaxation of aortic ring tissue	0.00251	0.152		1.822	5-hydroxytryptamine,acetylcholine,albuterol,atorvastatin,beta-estradiol,D-glucose,dehydroisoandrosterone,dihydrotestosterone,dinoprost,epi-androsterone,L-arginine,milrinone,N(omega)-hydroxyarginine,N-acetyl-L-cysteine,norepinephrine,phenylephrine,prostaglandin E2	17
Tissue Morphology	Relaxation of cardiovascular tissue	0.00251	0.152		1.823	5-hydroxytryptamine,acetylcholine,albuterol,atorvastatin,beta-estradiol,D-glucose,dehydroisoandrosterone,dihydrotestosterone,dinoprost,epi-androsterone,L-arginine,milrinone,N(omega)-hydroxyarginine,N-acetyl-L-cysteine,norepinephrine,phenylephrine,pravastatin,prostaglandin E2	18
Cell-To-Cell Signaling and Interaction,Nervous System Development and Function	Synaptic transmission of nervous tissue	0.00251	0.152		0.831	2-(methylamino)isobutyric acid,2-arachidonoylglycerol,5-hydroxytryptamine,acetylcholine,beta-estradiol,capsaicin,cocaine,corticosterone,dihydrotestosterone,dopamine,GABA,galanthamine,glutamine,isoproterenol,L-glutamic acid,N-methyl-D-aspartate,tretinoin,xanthine	18
Cancer,Organismal Injury and Abnormalities	Head and neck cancer	0.00251	0.152		0.98	amoxicillin,beta-estradiol,bicalutamide,bupropion,carmustine,cevimeline,clavulanic acid,clotrimazole,cytarabine,D-glucose,dopamine,doxorubicin,epirubicin,erlotinib,fluconazole,gabapentin,hydrocortisone,irinotecan,isotretinoin,L-glutamic acid,lactic acid,lapatinib,levothyroxine,lomustine,methotrexate,N-acetylneuraminic acid,norepinephrine,pilocarpine,prostaglandin E2,pyruvic acid,sulindac,thalidom…	35
Carbohydrate Metabolism	Gluconeogenesis of hepatocytes	0.00251	0.152		-1.58	2-arachidonoylglycerol,citrulline,D-glucose,epinephrine,glutamine,glycerol,L-alanine,lactic acid,oleic acid,pyruvic acid,retinaldehyde,tretinoin	12
Organ Development,Reproductive System Development and Function	Growth of genital organ	0.00251	0.152		0.398	3-beta,17-beta-androstanediol,alitretinoin,androstenedione,beta-estradiol,beta-ionone,chondroitin,coumestrol,dehydroisoandrosterone,dibutyl phthalate,diethylstilbestrol,dihydrotestosterone,lactic acid,prostaglandin E2,testosterone,tosylphenylalanyl chloromethyl ketone,tretinoin,valproic acid,vitamin A,zearalenone	19
Cellular Movement	Invasion of tumor cell lines	0.00251	0.152	Decreased	-2.939	1'-acetoxychavicol acetate,11,12-epoxyeicosatrienoic acid,14,15-epoxyeicosatrienoic acid,2-arachidonoylglycerol,4-phenylbutyric acid,5-azacytidine,8,9-epoxyeicosatrienoic acid,arachidonic acid,aspirin,baclofen,beta-estradiol,butylidenephthalide,caffeic acid,calcitriol,chenodeoxycholic acid,cholesterol,cholic acid,colchicine,cucurbitacin B,D-alpha-tocopheryl succinate,D-glucose,D-sphingosine,deoxy…	60
Cancer,Organismal Injury and Abnormalities,Reproductive System Disease	Mammary tumor	0.00251	0.152		0.281	17-alpha-ethinylestradiol,2-arachidonoylglycerol,24-hydroxycholesterol,5-hydroxytryptamine,amlodipine,anastrozole,androstenedione,arachidonic acid,ascorbic acid,aspirin,atrazine,beta-D-glucose,beta-estradiol,bicalutamide,butyric acid,caffeic acid,caffeine,carmustine,cholesterol,ciprofloxacin,citalopram,cycloserine,D-glucose,dasatinib,dehydroisoandrosterone,deoxypyridinoline,dexmedetomidine,dexraz…	78
Cell Cycle	Interphase of breast cancer cell lines	0.00276	0.154			anastrozole,androstenedione,asiatic acid,beta-estradiol,caffeine,calcitriol,capsaicin,corticosterone,doxorubicin,L-glutamic acid,letrozole,lovastatin,mevalonic acid,prostaglandin A2,tretinoin	15
Neurological Disease,Organismal Injury and Abnormalities	Atrophy of striatum	0.00276	0.154		-1.663	4-phenylbutyric acid,butyric acid,creatine,quinolinic acid,tauroursodeoxycholic acid,trehalose	6
Cellular Function and Maintenance	Function of antigen presenting cells	0.00276	0.154			azathioprine,calcifediol,cholesterol,corticosterone,histamine,phosphatidylserine,prostaglandin E2,thalidomide,valproic acid	9
Cell Cycle	Interphase of fibroblast cell lines	0.00276	0.154			beta-estradiol,bicalutamide,butyric acid,caffeine,cholesterol,D-glucose,dinoprost,doxorubicin,epinephrine,lovastatin,salicylic acid	11
Endocrine System Development and Function,Small Molecule Biochemistry	Glucuronidation of hormone	0.00276	0.154		-0.115	androstenediol,beta-estradiol,bicalutamide,D-glucose,dihydrotestosterone,estrone,hydrocortisone	7
Hematological System Development and Function,Humoral Immune Response,Lymphoid Tissue Structure and Development,Tissue Morphology	Quantity of B lymphocytes	0.00276	0.154		0.047	2-arachidonoylglycerol,beta-estradiol,corticosterone,docosahexaenoic acid,elaidic acid,methylprednisolone,metronidazole,neomycin,oleic acid,palmitic acid	10
Inflammatory Response,Organismal Injury and Abnormalities,Reproductive System Disease	Inflammation of reproductive system	0.00276	0.154		-0.519	beta-estradiol,clotrimazole,estriol,estrone,fluconazole,metronidazole,prostaglandin E2,tauroursodeoxycholic acid,terconazole,testosterone,trovafloxacin	11
Embryonic Development,Organ Development,Organ Morphology,Organismal Development,Reproductive System Development and Function,Tissue Development	Branching morphogenesis of prostatic duct	0.00276	0.154			3-alpha,17-beta-androstanediol,3-beta,17-beta-androstanediol,5-beta-androstane 3 alpha, 17-beta diol,5alpha-androstane-3,17-dione,androsterone,dihydrotestosterone,testosterone	7
Cancer,Cell Death and Survival,Organismal Injury and Abnormalities,Tumor Morphology	Cell death of carcinoma cells	0.00276	0.154		0.239	15-deoxy-delta-12,14 -PGJ 2,ascorbic acid,aspirin,butyric acid,calcitriol,D-alpha-tocopheryl succinate,D-glucose,delta-aminolevulinic acid,docosahexaenoic acid,doxorubicin,irinotecan,putrescine,sulindac,tretinoin,vorinostat	15
Cell Cycle	Arrest in cell cycle progression of tumor cell lines	0.00276	0.154			beta-estradiol,butyric acid,caffeine,calcitriol,capsaicin,cholesterol,doxorubicin,indole-3-carbinol,ixabepilone,L-methionine,L-serine,prostaglandin A1,tacrolimus,tamoxifen,tretinoin,vorinostat	16
Lipid Metabolism,Small Molecule Biochemistry	Glucuronidation of lipid	0.00276	0.154		-0.243	androstenediol,beta-estradiol,bicalutamide,dihydrotestosterone,estrone,tauroursodeoxycholic acid,ursodeoxycholic acid	7
Cell Death and Survival	Apoptosis of endocrine cells	0.00285	0.157		-0.671	allopregnanolone,beta-estradiol,D-glucose,dehydroisoandrosterone,dopamine,doxorubicin,GABA,galanthamine,glucosamine,glutamine,L-glutamic acid,N-methyl-L-arginine,oleic acid,palmitic acid,rosiglitazone,stearic acid,streptozocin	17
Amino Acid Metabolism,Molecular Transport,Small Molecule Biochemistry	Uptake of L-alanine	0.00285	0.157		1.387	2-aminoisobutyric acid,beta-alanine,D-alanine,D-cysteine,D-serine,glutamine,isoleucine,L-alanine,L-cysteine,L-histidine,L-methionine,L-phenylalanine,L-serine,L-threonine,L-tyrosine	15
Organismal Survival	Organismal death	0.00289	0.157		0.618	(-)-epigallocatechin,(R)-limonene,1-aminopropan-2-ol,1-naphthol,1-pentanol,17-alpha-ethinylestradiol,2,4-diaminotoluene,2-cresol,2-ethylhexanoic acid,2-pentanone,2-phenethylamine,2-toluidine,3,4-methylenedioxyamphetamine,3-chlorobenzoic acid,4,4'-diaminodiphenylmethane,4-aminophenol,4-anisidine,4-butyrolactone,4-cresol,4-cymene,4-hexylresorcinol,4-hydroxyanisole,4-hydroxybenzoic acid,4-nitropheno…	469
Cell Death and Survival,Skeletal and Muscular Disorders	Apoptosis of muscle cells	0.0029	0.157		0.067	11,12-epoxyeicosatrienoic acid,14,15-epoxyeicosatrienoic acid,15-deoxy-delta-12,14 -PGJ 2,3,4-dihydroxyphenylethanol,4-phenylbutyric acid,5-hydroxytryptamine,7-ketocholesterol,8,9-epoxyeicosatrienoic acid,albuterol,aldosterone,alitretinoin,atenolol,atorvastatin,beta-estradiol,chenodeoxycholic acid,cholesterol,chondroitin sulfate B,cocaine,D-glucose,D-sphingosine,dehydroisoandrosterone,deoxycholat…	47
Cell Death and Survival	Cell death	0.00307	0.164		-0.003	(-)-epigallocatechin,(-)-gossypol,(6)-gingerol,1'-acetoxychavicol acetate,1,7-dimethylxanthine,1-aminocyclopropane-1-carboxylic acid,10E,12Z-octadecadienoic acid,11,12-epoxyeicosatrienoic acid,12-hydroxyeicosatetraenoic acid,14,15-epoxyeicosatrienoic acid,15(S)-HETE,15-deoxy-delta-12,14 -PGJ 2,17-alpha-ethinylestradiol,2'-deoxyadenosine,2-acetyl-5-tetrahydroxybutyl imidazole,2-aminoadipic acid,2-…	478
Cell-To-Cell Signaling and Interaction	Activation of central nervous system cells	0.0031	0.164		-0.816	5-hydroxytryptamine,6-hydroxydopamine,amphetamine,beta-estradiol,betamethasone,bumetanide,caffeine,cholesterol,dihydroxyphenylethylene glycol,dopamine,epinephrine,epoprostenol,GABA,histamine,hyaluronic acid,L-glutamic acid,levothyroxine,memantine,norepinephrine,palmitic acid,phenylephrine,prostaglandin J2,rivastigmine,rosiglitazone,saxitoxin,tramadol,yohimbine	27
Cell Cycle	Interphase of tumor cell lines	0.0031	0.164		0.217	(6)-gingerol,15-deoxy-delta-12,14 -PGJ 2,2-aminopurine,4-hydroxynonenal,alitretinoin,all-trans-4-Oxo-retinoic acid,anastrozole,androstenedione,asiatic acid,aspirin,beta-estradiol,bicalutamide,butyric acid,caffeine,calcitriol,capsaicin,carmustine,citric acid,corticosterone,cucurbitacin B,cytarabine,dasatinib,decursin,dihydrotestosterone,dimethyl fumarate,doxorubicin,epinephrine,erlotinib,genistin,…	50
Cell Cycle,Gene Expression	Binding of DNA	0.00321	0.168		0.649	(6)-gingerol,10E,12Z-octadecadienoic acid,11,12-DHET,11,12-epoxyeicosatrienoic acid,14,15-DHET,14,15-epoxyeicosatrienoic acid,15(S)-HETE,15-deoxy-delta-12,14 -PGJ 2,2-aminopurine,20-hydroxyeicosatetraenoic acid,24-hydroxycholesterol,25-hydroxycholesterol,27-hydroxycholesterol,3-beta,17-beta-androstanediol,4-methylnitrosoamino-1-(3-pyridinyl)-1-butanone,5'-methylthioadenosine,5-azacytidine,7-ketoc…	120
Lipid Metabolism,Molecular Transport,Small Molecule Biochemistry	Concentration of acylglycerol	0.00325	0.168		0.343	10E,12Z-octadecadienoic acid,13(S)-hydroxyoctadecadienoic acid,15-deoxy-delta-12,14 -PGJ 2,1D-chiro-inositol,2-arachidonoylglycerol,3-aminoisobutanoate,3-hydroxyanthranilic acid,4-phenylbutyric acid,5-hydroxytryptamine,acetyl-L-carnitine,aldosterone,amiodarone,arachidonic acid,aspirin,atorvastatin,beta-estradiol,betaine,bezafibrate,caffeine,calcitriol,capsaicin,cholesterol,cholic acid,cilostazol,…	71
Cell Death and Survival	Cell death of lung cancer cell lines	0.00328	0.168		1.163	15(S)-HETE,15-deoxy-delta-12,14 -PGJ 2,2-oxoglutaric acid,acetyl-L-carnitine,ascorbic acid,beta-estradiol,butyric acid,carmustine,D-glucose,docosahexaenoic acid,doxorubicin,erlotinib,fluspirilene,glutathione,L-glutamic acid,lapatinib,luteolin,mitoxantrone,N-acetyl-L-cysteine,nicotinamide-beta-riboside,nicotine,pamidronic acid,phenformin,piperlongumine,prostaglandin D2,prostaglandin E2,prostagland…	36
Amino Acid Metabolism,Molecular Transport,Small Molecule Biochemistry	Transport of amino acids	0.00336	0.168		-1.255	15-deoxy-delta-12,14 -PGJ 2,17beta-estradiol-17-beta-D-glucuronide,2-(methylamino)isobutyric acid,2-aminoisobutyric acid,4-hydroxybutanoic acid,amobarbital,ascorbic acid,azetidyl-2-carboxylic acid,benzoic acid,beta-alanine,biotin,carbamazepine,cholesterol,cocaine,D-alanine,D-aspartic acid,D-cysteine,D-glucose,D-pipecolic acid,D-proline,D-serine,D-tryptophan,dextrothyroxine,diethyl pyrocarbonate,e…	68
Cellular Development,Connective Tissue Development and Function,Tissue Development	Differentiation of adipocytes	0.00338	0.168		0.838	15-deoxy-delta-12,14 -PGJ 2,aldosterone,arachidonic acid,beta-estradiol,bicalutamide,biochanin A,bisphenol A diglycidyl ether,butyric acid,caffeine,calcitriol,carbamazepine,corticosterone,coumestrol,decursin,dehydroisoandrosterone,diethylstilbestrol,dihydrotestosterone,dinoprost,drospirenone,epoprostenol,glycyrrhetinic acid,hydrocortisone,L-arginine,latanoprost,mono-(2-ethylhexyl)phthalate,N-acet…	38
Cell Morphology,Organ Morphology,Skeletal and Muscular System Development and Function,Tissue Morphology	Morphology of muscle cells	0.00338	0.168			15-deoxy-delta-12,14 -PGJ 2,acetoacetic acid,aldosterone,amlodipine,beta-estradiol,bilirubin,caffeine,capsaicin,creatine,D-glucose,dihydrotestosterone,dinoprost,glutamine,irbesartan,isoproterenol,linoleic acid,mesterolone,niacinamide,norepinephrine,palmitic acid,phenylephrine,propranolol,ramipril,rosiglitazone,sildenafil,tacrolimus,testosterone,tretinoin,vaccenic acid	29
Cell Death and Survival,Endocrine System Disorders,Gastrointestinal Disease,Organismal Injury and Abnormalities	Necrosis of pancreas	0.00338	0.168		-1.279	ascorbic acid,beta-estradiol,butylated hydroxytoluene,calcitriol,D-glucose,dithiothreitol,doxorubicin,GABA,glucosamine,glutamine,glutathione,L-arginine,N-methyl-L-arginine,niacinamide,oleic acid,palmitic acid,S-adenosylmethionine,stearic acid,streptozocin,tretinoin,vitamin A	21
Cellular Development,Cellular Growth and Proliferation,Organ Development,Skeletal and Muscular System Development and Function,Tissue Development	Proliferation of muscle cells	0.00339	0.168		-1.384	15-deoxy-delta-12,14 -PGJ 2,2-hydroxyestradiol,4-hydroxynonenal,5-hydroxytryptamine,6-mercaptopurine,abscisic acid,aldosterone,arachidonic acid,aspirin,atorvastatin,beta-estradiol,bilirubin,butyric acid,cholesterol,cilostazol,citalopram,D-glucose,dehydroisoandrosterone,dinoprost,docosahexaenoic acid,epinephrine,epoprostenol,fluoxetine,glutathione,histamine,hyaluronic acid,isoproterenol,linoleic a…	54
Lipid Metabolism,Small Molecule Biochemistry	Lipolysis	0.00343	0.168		-1.514	10E,12Z-octadecadienoic acid,3-hydroxybutyric acid,3-hydroxyoctanoic acid,4-hydroxybenzoic acid,benzoic acid,benzylamine,beta-estradiol,caffeic acid,colchicine,epinephrine,isoproterenol,neomycin,nicotine,nicotinic acid,norepinephrine,oleoylethanolamide,prostaglandin E2,protocatechuic acid,pyruvic acid,rosiglitazone,salicylic acid,taurocholic acid,taurodeoxycholic acid,terbutaline,trans-cinnamic a…	26
Cellular Development,Cellular Growth and Proliferation	Proliferation of lung cancer cell lines	0.00343	0.168		-1.832	11,12-epoxyeicosatrienoic acid,14,15-epoxyeicosatrienoic acid,15-deoxy-delta-12,14 -PGJ 2,2-oxoglutaric acid,4-ipomeanol,4-methylnitrosoamino-1-(3-pyridinyl)-1-butanone,5-azacytidine,8,9-epoxyeicosatrienoic acid,acetylcholine,alitretinoin,ascorbic acid,beta-estradiol,calcitriol,docosahexaenoic acid,doxorubicin,erlotinib,glutamine,hyaluronic acid,hymecromone,irinotecan,isoproterenol,isotretinoin,L…	42
Molecular Transport,Nucleic Acid Metabolism,Small Molecule Biochemistry	Quantity of NADPH	0.00348	0.168		-1.782	2-oxoglutaric acid,adenine,alpha-ketoisocaproic acid,ascorbic acid,D-glucose,dehydroisoandrosterone,docosahexaenoic acid,epi-androsterone,lactic acid,norepinephrine,quercetin	11
Organ Morphology	Morphology of gland	0.00348	0.168			17-alpha-ethinylestradiol,adenine,atrazine,beta-estradiol,captopril,D-glucose,diethylstilbestrol,dihydrotestosterone,guanethidine,hydrocortisone,levothyroxine,N-acetyl-L-cysteine,putrescine,streptozocin,sulpiride,tamoxifen,testosterone,vitamin A	18
Drug Metabolism,Endocrine System Development and Function,Lipid Metabolism,Molecular Transport,Small Molecule Biochemistry	Concentration of testosterone	0.00348	0.168		-1.395	17-alpha-ethinylestradiol,1D-chiro-inositol,adenine,anastrozole,androstenedione,atrazine,beta-estradiol,corticosterone,dehydroisoandrosterone,desogestrel,dibutyl phthalate,diethylstilbestrol,dihydrotestosterone,dutasteride,ferulic acid,hydrocortisone,letrozole,nicotine,pyrimethamine,rosiglitazone,streptozocin,tamoxifen,testosterone	23
Drug Metabolism,Endocrine System Development and Function,Energy Production,Lipid Metabolism,Small Molecule Biochemistry	Oxidation of beta-estradiol	0.00348	0.168	Decreased	-2.333	17-alpha-ethinylestradiol,17alpha-hydroxypregnenolone,2-hydroxyestradiol,20-alpha-hydroxyprogesterone,3-alpha,17-beta-androstanediol,3-beta,17-beta-androstanediol,5-beta-androstane 3 alpha, 17-beta diol,alpha-estradiol,androstenediol,coumestrol,estriol,testosterone	12
Free Radical Scavenging	Generation of reactive oxygen species	0.00367	0.176		0.446	10E,12Z-octadecadienoic acid,12-hydroxyeicosatetraenoic acid,15-deoxy-delta-12,14 -PGJ 2,2-hydroxyestradiol,2-oxoglutaric acid,3-hydroxyanthranilic acid,3-hydroxykynurenine,4-hydroxyestradiol-17beta,4-hydroxynonenal,5-hydroxytryptamine,6-hydroxydopamine,abscisic acid,acetaminophen,acetoacetic acid,aldosterone,arachidonic acid,arecoline,ascorbic acid,aspirin,astaxanthin,atorvastatin,beta-estradiol…	107
Cell Death and Survival,Skeletal and Muscular Disorders	Cell death of muscle cells	0.00384	0.182		-0.213	11,12-epoxyeicosatrienoic acid,14,15-epoxyeicosatrienoic acid,15-deoxy-delta-12,14 -PGJ 2,3,4-dihydroxyphenylethanol,4-hydroxynonenal,4-phenylbutyric acid,5-hydroxytryptamine,7-ketocholesterol,8,9-epoxyeicosatrienoic acid,acetylcholine,albuterol,aldosterone,alitretinoin,atenolol,atorvastatin,beta-estradiol,bezafibrate,chenodeoxycholic acid,cholesterol,chondroitin sulfate B,cocaine,creatine,D-gluc…	57
Molecular Transport	Secretion of molecule	0.00384	0.182		0.008	12-hydroxyeicosatetraenoic acid,15-deoxy-delta-12,14 -PGJ 2,17-alpha-ethinylestradiol,2-arachidonoylglycerol,20alpha-hydroxycholesterol,25-hydroxycholesterol,5-hydroxytryptamine,acetylcholine,aflatoxin B1,aldosterone,alitretinoin,allopregnanolone,amiodarone,androstenedione,arachidonic acid,arecoline,ascorbic acid,aspirin,atenolol,atropine,beta-estradiol,beta-muricholic acid,bethanechol,bezafibrat…	103
Cell Death and Survival	Cell viability of tumor cell lines	0.00427	0.201		-0.648	(-)-epigallocatechin,15-deoxy-delta-12,14 -PGJ 2,2-hydroxyhexadecanoic acid,4-hydroxyestradiol-17beta,4-hydroxynonenal,4-methylnitrosoamino-1-(3-pyridinyl)-1-butanone,4-phenylbutyric acid,5-azacytidine,6-hydroxydopamine,alpha-estradiol,amsacrine,arachidonic acid,ascorbic acid,atrazine,beta-estradiol,betulin,bicalutamide,bilirubin,butyric acid,calcitriol,captopril,carmustine,cerulenin,cholesterol,…	116
Tissue Development	Formation of gland	0.00443	0.206		1.848	3-alpha,17-beta-androstanediol,3-beta,17-beta-androstanediol,5-beta-androstane 3 alpha, 17-beta diol,5alpha-androstane-3,17-dione,adenine,aldosterone,androsterone,beta-estradiol,diethylstilbestrol,dihydrotestosterone,hydrocortisone,pargyline,tamoxifen,testosterone	14
Cell Death and Survival	Apoptosis of kidney	0.00443	0.206		-1.287	aldosterone,alitretinoin,ascorbic acid,D-glucose,doxorubicin,epoprostenol,glycerol,guanosine,lipoxin A4,norepinephrine,palmitic acid,pyrogallol,spironolactone,tacrolimus,tobramycin,tretinoin	16
Amino Acid Metabolism,Molecular Transport,Small Molecule Biochemistry	Uptake of amino acids	0.00458	0.212		-0.571	15-deoxy-delta-12,14 -PGJ 2,17beta-estradiol-17-beta-D-glucuronide,2-(methylamino)isobutyric acid,2-aminoisobutyric acid,4-hydroxybutanoic acid,amobarbital,azetidyl-2-carboxylic acid,beta-alanine,carbamazepine,cholesterol,cocaine,D-alanine,D-aspartic acid,D-cysteine,D-glucose,D-pipecolic acid,D-proline,D-serine,D-tryptophan,diethyl pyrocarbonate,GABA,glutamine,glycocyamine,guanidinopropionic acid…	53
DNA Replication, Recombination, and Repair	Synthesis of DNA	0.00462	0.212		-1.691	15(S)-HETE,15-deoxy-delta-12,14 -PGJ 2,2,4-diaminotoluene,2-aminopurine,2-hydroxyestradiol,4-methylnitrosoamino-1-(3-pyridinyl)-1-butanone,5(S)-HETE,5-hydroxytryptamine,6-mercaptopurine,8(S)-hydroxyeicosatetraenoic acid,alitretinoin,androstenedione,arachidonic acid,ascorbic acid,aspirin,beta-estradiol,bicalutamide,butylated hydroxytoluene,butyric acid,caffeine,calcitriol,capsaicin,catechol,chloro…	85
Gene Expression	Expression of RNA	0.00494	0.222		0.698	(5Z,13E)-11alpha-hydroxy-9,15-dioxoprost-13-enoic acid,1'-acetoxychavicol acetate,1,2,3,4-tetrahydroisoquinoline,10E,12Z-octadecadienoic acid,15(S)-HETE,15-deoxy-delta-12,14 -PGJ 2,17-alpha-ethinylestradiol,2-hydroxyphenethylamine,25-hydroxycholesterol,3,7,12-trihydroxycoprostane,3-beta,17-beta-androstanediol,4-hydroxynonenal,4-phenylbutyric acid,5-azacytidine,5alpha-dihydroprogesterone,5beta-pre…	102
Amino Acid Metabolism,Molecular Transport,Small Molecule Biochemistry	Uptake of L-amino acid	0.00499	0.222		0.574	2-(methylamino)isobutyric acid,2-aminoisobutyric acid,4-hydroxybutanoic acid,amobarbital,azetidyl-2-carboxylic acid,beta-alanine,cholesterol,cocaine,D-alanine,D-aspartic acid,D-cysteine,D-glucose,D-pipecolic acid,D-proline,D-serine,D-tryptophan,GABA,glutamine,guanosine,isoleucine,L-alanine,L-arginine,L-aspartic acid,L-cysteine,L-histidine,L-methionine,L-phenylalanine,L-serine,L-threonine,L-tyrosi…	40
Cancer,Gastrointestinal Disease,Organismal Injury and Abnormalities	Gastroesophageal cancer	0.00506	0.222		-0.277	amoxicillin,ascorbic acid,aspirin,bupropion,caffeic acid,citric acid,cladribine,D-glucose,deoxycholate,dexmedetomidine,doxorubicin,epirubicin,erlotinib,fludarabine phosphate,fumaric acid,hydroxyproline,irinotecan,L-aspartic acid,L-cysteine,L-glutamic acid,L-histidine,L-isoleucine,L-lysine,L-methionine,L-phenylalanine,L-serine,L-threonine,L-tyrosine,lactic acid,lapatinib,omeprazole,pravastatin,pro…	41
Amino Acid Metabolism,Molecular Transport,Small Molecule Biochemistry	Transport of neutral amino acid	0.00514	0.222		-1.585	2-aminoisobutyric acid,beta-alanine,D-alanine,D-cysteine,D-serine,glutamine,L-alanine,L-cysteine,L-leucine,L-methionine,L-serine,L-threonine,sarcosine	13
Neurological Disease,Organismal Injury and Abnormalities	Abnormality of striatum	0.00514	0.222		0.026	3-hydroxy-L-kynurenine,4-phenylbutyric acid,6-hydroxydopamine,butyric acid,creatine,dihydrolipoic acid,dopamine,L-glutamic acid,N-methyl-D-aspartate,niacinamide,nicotine,quinolinic acid,tauroursodeoxycholic acid,tert-butyl-hydroquinone,tetrabenazine,trehalose	16
Organismal Injury and Abnormalities	Hypertrophy	0.0053	0.222			17-alpha-ethinylestradiol,5-hydroxytryptamine,acetylcholine,aldosterone,alfacalcidol,aliskiren,amlodipine,atenolol,atorvastatin,beta-estradiol,caffeine,capsaicin,captopril,citalopram,corticosterone,D-glucose,dehydroisoandrosterone,dexfenfluramine,dihydrotestosterone,dimethylformamide,doxorubicin,erucic acid,fluconazole,fluoxetine,glucosamine,irbesartan,isoproterenol,L-carnitine,levothyroxine,lino…	61
Cell Cycle	Arrest in interphase	0.0053	0.222			(6)-gingerol,15-deoxy-delta-12,14 -PGJ 2,2-aminopurine,3-hydroxyanthranilic acid,3-hydroxykynurenine,4-hydroxynonenal,4-phenylbutyric acid,acetaminophen,anastrozole,androstenedione,arachidonic acid,asiatic acid,aspirin,beta-estradiol,butyric acid,caffeine,calcitriol,capsaicin,carmustine,cholesterol,corticosterone,cucurbitacin B,cytarabine,D-glucose,dasatinib,decursin,dimethyl fumarate,doxorubicin…	61
Lipid Metabolism,Small Molecule Biochemistry	Synthesis of prostaglandin	0.00535	0.222		-0.292	10E,12Z-octadecadienoic acid,12-hydroxyeicosatetraenoic acid,15-deoxy-delta-12,14 -PGJ 2,2,7,8-trimethyl-2-(beta-carboxyethyl)-6-hydroxychroman,2-arachidonoylglycerol,4-hydroxynonenal,4-methylnitrosoamino-1-(3-pyridinyl)-1-butanone,9Z,11E-octadecadienoic acid,abscisic acid,acetaminophen,arachidonic acid,aspirin,benzyl alcohol,beta-estradiol,butylated hydroxytoluene,butyric acid,caffeic acid,capsa…	64
Carbohydrate Metabolism,Molecular Transport	Transport of carbohydrate	0.00535	0.222		0.619	2-phenethylamine,alitretinoin,ascorbic acid,benzylamine,beta-estradiol,biochanin A,butyric acid,caffeine,cholesterol,D-glucose,D-mannose,estriol,estrone,gliclazide,glutamine,glutathione,histamine,irbesartan,isoleucine,isoproterenol,L-cysteine,L-histidine,L-lysine,L-methionine,L-phenylalanine,L-threonine,L-tyrosine,lovastatin,morin,myricetin,N-acetylputrescine,neomycin,nicardipine,oleic acid,palmi…	47
Cell Death and Survival,Organismal Injury and Abnormalities	Cell death of epithelial cells	0.00542	0.222		-1.097	2-arachidonoylglycerol,25-hydroxycholesterol,4-hydroxynonenal,4-ipomeanol,4-methylnitrosoamino-1-(3-pyridinyl)-1-butanone,7-ketocholesterol,acetaminophen,amiodarone,arachidonic acid,ascorbic acid,aspirin,beta-estradiol,betaine,bis(4-hydroxycinnamoyl)methane,butylated hydroxytoluene,butyric acid,caffeine,calcifediol,capsaicin,chloroform,cholic acid,cocaine,colchicine,cytarabine,D-glucose,deoxychol…	93
Digestive System Development and Function,Organ Morphology	Contraction of ileum	0.00554	0.222		0.403	5-hydroxytryptamine,acetylcholine,atropine,dihydrotestosterone,histamine,isoproterenol,pirenzepine,putrescine,spermine,testosterone	10
Cellular Development,Connective Tissue Development and Function,Skeletal and Muscular System Development and Function,Tissue Development	Differentiation of chondrocytes	0.00554	0.222		0.174	24,25-dihydroxyvitamin D3,ascorbic acid,cholesterol,dehydroisoandrosterone,levothyroxine,spermidine,spermine,tacrolimus	8
Cancer,Organismal Injury and Abnormalities,Reproductive System Disease	Development of genital tumor	0.00554	0.222		-0.728	2-arachidonoylglycerol,anastrozole,beta-estradiol,diethylstilbestrol,dinoprost,doxorubicin,estriol,gemfibrozil,letrozole,methotrexate,prostaglandin E2,tamoxifen,temsirolimus,testosterone,tretinoin	15
Cellular Function and Maintenance	Hyperpolarization of neurons	0.00554	0.222		-0.767	2-phenethylamine,5-hydroxytryptamine,cocaine,D-glucose,dopamine,GABA,L-glutamic acid,norepinephrine,propofol,S(-)-carbidopa,sulpiride,tolbutamide	12
Cell Morphology,Cellular Assembly and Organization,Cellular Function and Maintenance	Reorganization of filaments	0.00554	0.222		0.522	histamine,hydrocortisone,leukotriene B4,linoleic acid,testosterone,tetrahydrocortisol,tretinoin	7
Cell Morphology	Modulation of cells	0.00554	0.222			5-hydroxytryptamine,acetylcholine,beta-estradiol,GABA,L-glutamic acid,linoleic acid,tretinoin	7
Organismal Injury and Abnormalities,Skeletal and Muscular Disorders	Atrophy of muscle	0.00554	0.222		-0.621	4-phenylbutyric acid,ascorbic acid,astemizole,butyric acid,capsaicin,corticosterone,creatine,doxorubicin,geranylgeranylacetone,ibuprofen,L-carnitine,methylprednisolone,salicylic acid,testosterone,valproic acid	15
Nervous System Development and Function	Neuroprotection of hippocampus	0.00554	0.222		-0.747	3-hydroxykynurenine,beta-estradiol,creatine,D-glucose,L-glutamic acid,lactic acid,N-methyl-D-aspartate,phenytoin,quinolinic acid	9
Amino Acid Metabolism,Small Molecule Biochemistry	Synthesis of L-amino acid	0.00554	0.222		0.243	2-oxoglutaric acid,betaine,caffeine,canaline,D-glucose,glutamine,L-aspartic acid,N(omega)-hydroxyarginine,N-methyl-L-arginine	9
Cancer,Neurological Disease,Organismal Injury and Abnormalities	Brain cancer	0.00554	0.222			beta-estradiol,carmustine,cytarabine,D-glucose,doxorubicin,erlotinib,irinotecan,isotretinoin,L-glutamic acid,lactic acid,lapatinib,lomustine,methotrexate,N-acetylneuraminic acid,pyruvic acid,tretinoin,valproic acid	17
Cell Death and Survival	Cell viability of colorectal cancer cell lines	0.00554	0.222		-1.039	2-hydroxyhexadecanoic acid,5-azacytidine,butyric acid,citalopram,D-glucose,deoxycholate,dihydrotestosterone,doxorubicin,enilconazole,epirubicin,glutamine,hyaluronic acid,ibuprofen,irinotecan,L-serine,valproic acid,verteporfin,vorinostat	18
Cell Death and Survival	Cell death of melanoma cell lines	0.00554	0.222		-1.367	butyric acid,D-alpha-tocopheryl succinate,dimethyl fumarate,docosahexaenoic acid,doxorubicin,glutathione,L-phenylalanine,L-serine,L-tyrosine,N-acetyl-L-cysteine,pamidronic acid,quercetin,trehalose,tretinoin,vorinostat	15
Cell Death and Survival	Apoptosis	0.00561	0.222		-0.697	(-)-gossypol,(6)-gingerol,1'-acetoxychavicol acetate,1-aminocyclopropane-1-carboxylic acid,10E,12Z-octadecadienoic acid,11,12-epoxyeicosatrienoic acid,12-hydroxyeicosatetraenoic acid,14,15-epoxyeicosatrienoic acid,15(S)-HETE,15-deoxy-delta-12,14 -PGJ 2,17-alpha-ethinylestradiol,2'-deoxyadenosine,2-acetyl-5-tetrahydroxybutyl imidazole,2-aminopurine,2-arachidonoylglycerol,2-hydroxyestradiol,2-metho…	362
Cardiovascular System Development and Function,Tissue Development	Tubulation of endothelial tissue	0.00564	0.222	Decreased	-2.148	11,12-epoxyeicosatrienoic acid,14,15-epoxyeicosatrienoic acid,15(S)-HETE,5,6-epoxyeicosatrienoic acid,5-hydroxytryptamine,8,9-epoxyeicosatrienoic acid,8-epi-prostaglandin F2alpha,bisphenol A diglycidyl ether,dehydroisoandrosterone,delta-tocotrienol,histamine,ibuprofen,L-arginine,lactic acid,N,N-dimethylarginine,N-acetyl-L-cysteine,N-methyl-L-arginine,nicotine,nitroxoline,rosiglitazone,tacrolimus,…	23
Cell-To-Cell Signaling and Interaction,Cellular Assembly and Organization	Binding of plasma membrane	0.00564	0.222		-1.854	4-hydroxybutanoic acid,9-hydroxy-(S)-10,12-octadecadienoic acid,allopregnanolone,amiodarone,baclofen,beta-estradiol,bupropion,cholesterol,cocaine,D-aspartic acid,dopamine,fluoxetine,GABA,L-aspartic acid,L-glutamic acid,leukotriene B4,N-butyldeoxynojirimycin,naloxone,nateglinide,norepinephrine,prostaglandin D2,tolbutamide	22
Cardiovascular System Development and Function,Cell Morphology,Cellular Development,Organismal Development,Tissue Development	Tubulation of endothelial cells	0.00564	0.222	Decreased	-2.148	11,12-epoxyeicosatrienoic acid,14,15-epoxyeicosatrienoic acid,15(S)-HETE,5,6-epoxyeicosatrienoic acid,5-hydroxytryptamine,8,9-epoxyeicosatrienoic acid,8-epi-prostaglandin F2alpha,bisphenol A diglycidyl ether,dehydroisoandrosterone,delta-tocotrienol,histamine,ibuprofen,L-arginine,lactic acid,N,N-dimethylarginine,N-acetyl-L-cysteine,N-methyl-L-arginine,nicotine,rosiglitazone,thalidomide,valproic ac…	21
Cell Death and Survival	Apoptosis of neuroendocrine cells	0.00564	0.222		-0.894	allopregnanolone,beta-estradiol,D-glucose,dehydroisoandrosterone,dopamine,doxorubicin,GABA,galanthamine,glucosamine,L-glutamic acid,N-methyl-L-arginine,oleic acid,palmitic acid,rosiglitazone,stearic acid,streptozocin	16
Cell Death and Survival	Cell death of pancreatic cancer cell lines	0.00564	0.222	Decreased	-2.792	(6)-gingerol,alitretinoin,arachidonic acid,atorvastatin,calcitriol,cholesterol,cucurbitacin B,cytarabine,D-glucose,doxorubicin,erlotinib,GABA,glucosamine,glutathione,irinotecan,kaempferol,lactic acid,linoleic acid,mitoxantrone,N-acetyl-L-cysteine,oleic acid,palmitic acid,sertraline,stearic acid,streptozocin,tauroursodeoxycholic acid	26
Cell Cycle,Gene Expression	Binding of protein binding site	0.00572	0.222		1.29	10E,12Z-octadecadienoic acid,15(S)-HETE,15-deoxy-delta-12,14 -PGJ 2,2-aminopurine,24-hydroxycholesterol,25-hydroxycholesterol,27-hydroxycholesterol,4-methylnitrosoamino-1-(3-pyridinyl)-1-butanone,5-azacytidine,7beta-hydroxycholesterol,9Z,11E-octadecadienoic acid,acetaminophen,amphetamine,ascorbic acid,aspirin,atorvastatin,beta-estradiol,biliverdine,butyric acid,calcipotriene,calcitriol,chenodeoxy…	66
Nervous System Development and Function	Morphology of nervous system	0.00572	0.222			2-arachidonoylglycerol,4-hexylresorcinol,5-hydroxytryptamine,6-hydroxydopamine,acrylamide,aldosterone,amphetamine,arachidonic acid,aspirin,beta-estradiol,butyric acid,caffeine,cocaine,corticosterone,creatine,D-glucose,D-serine,dehydroisoandrosterone,docosahexaenoic acid,epinephrine,erythromycin,ethyl pyruvate,fluoxetine,ibuprofen,irinotecan,L-alanine,L-carnitine,L-glutamic acid,L-serine,lactic ac…	66
Cancer,Organismal Injury and Abnormalities,Reproductive System Disease	Genital tumor	0.00593	0.227		-0.674	17-alpha-ethinylestradiol,2-arachidonoylglycerol,alitretinoin,altretamine,anastrozole,androstenedione,aspirin,azelastine,beta-estradiol,bicalutamide,bupropion,calcitriol,cholesterol,cinnamyl anthranilate,ciprofloxacin,D-glucose,dasatinib,dehydroisoandrosterone,desflurane,desogestrel,diethylstilbestrol,dihydrotestosterone,dinoprost,diphenhydramine,doxorubicin,dutasteride,epinephrine,epirubicin,erl…	76
Hematological System Development and Function,Lymphoid Tissue Structure and Development,Tissue Morphology	Quantity of T lymphocytes	0.00597	0.227		-0.676	10E,12Z-octadecadienoic acid,2-arachidonoylglycerol,6-hydroxydopamine,aldosterone,ampicillin,anthralin,atorvastatin,calcipotriene,calcitriol,corticosterone,dasatinib,dehydroisoandrosterone,dimethyl fumarate,docosahexaenoic acid,doxorubicin,epinephrine,exemestane,glucosamine,histamine,hymecromone,imiquimod,L-methionine,lipoxin A4,lovastatin,mesalamine,methotrexate,metronidazole,metyrapone,neomycin…	39
Cell Death and Survival	Apoptosis of gonadal cells	0.00597	0.227		1.236	17-alpha-ethinylestradiol,4-hydroxynonenal,4-nitrophenol,alpha-estradiol,arachidonic acid,beta-estradiol,corticosterone,diethylstilbestrol,dinoprost,doxorubicin,hyaluronic acid,hydrocortisone,methotrexate,mono-(2-ethylhexyl)phthalate,palmitic acid,stearic acid,tamoxifen,testosterone,tretinoin,vitamin A,zearalenone	21
Skeletal and Muscular System Development and Function	Morphology of muscle	0.00608	0.227			15-deoxy-delta-12,14 -PGJ 2,4-phenylbutyric acid,acetoacetic acid,aldosterone,amlodipine,beta-estradiol,bilirubin,caffeine,capsaicin,creatine,D-glucose,diethylstilbestrol,dihydrotestosterone,dinoprost,glutamine,irbesartan,isoproterenol,linoleic acid,mesterolone,methotrexate,niacinamide,norepinephrine,palmitic acid,phenylephrine,propranolol,ramipril,rosiglitazone,sildenafil,streptozocin,tacrolimus…	34
Behavior	Emotional behavior	0.00614	0.227		0.357	2-methylbutylamine,2-phenethylamine,5-hydroxytryptamine,acetaminophen,acetylcholine,amantadine,amphetamine,aripiprazole,aspirin,astemizole,azelastine,baclofen,bupropion,buspirone,butyric acid,caffeine,chlorpheniramine,cocaine,corticosterone,cycloserine,diphenhydramine,droxidopa,fluoxetine,flupirtine,hexanal,histamine,ibuprofen,isoamylamine,isocaproaldehyde,isoproterenol,ketorolac,lactic acid,levo…	55
Organismal Injury and Abnormalities	Benign lesion	0.00614	0.227		0.732	4-methylnitrosoamino-1-(3-pyridinyl)-1-butanone,acebutolol,aflatoxin B1,aspirin,atenolol,beta-estradiol,bezafibrate,butylated hydroxytoluene,calcitriol,cinnamyl anthranilate,ciprofloxacin,dehydroisoandrosterone,desogestrel,dihydrotestosterone,dioctyl adipate,doxorubicin,dutasteride,epinephrine,erythromycin,fludarabine phosphate,fumaric acid,gemfibrozil,lactulose,letrozole,levothyroxine,lipoxin A4…	47
Cellular Development,Cellular Growth and Proliferation	Cell proliferation of colorectal cancer cell lines	0.00618	0.227		0.554	(6)-gingerol,15-deoxy-delta-12,14 -PGJ 2,15-oxo-5,8,11-cis-13-trans-eicosatetraenoic acid,4-methylnitrosoamino-1-(3-pyridinyl)-1-butanone,5-hydroxytryptamine,acetylcholine,alpha-ketoglutaramate,aspirin,atenolol,atorvastatin,atropine,beta-estradiol,butyric acid,calcitriol,cerulenin,chenodeoxycholic acid,cisapride,citalopram,citrulline,D-sphingosine,dasatinib,delta-12-prostaglandin J2,deoxycholate,…	52
Cell Death and Survival	Cell death of neuroendocrine cells	0.00618	0.227		-0.701	6-hydroxydopamine,allopregnanolone,ascorbic acid,beta-estradiol,butylated hydroxytoluene,D-glucose,dehydroisoandrosterone,dithiothreitol,dopamine,doxorubicin,GABA,galanthamine,glucosamine,glutathione,L-glutamic acid,N-methyl-L-arginine,niacinamide,oleic acid,palmitic acid,rosiglitazone,stearic acid,streptozocin,vitamin A	23
Cellular Development,Cellular Growth and Proliferation,Connective Tissue Development and Function	Proliferation of fibroblast cell lines	0.00618	0.227		1.247	15-deoxy-delta-12,14 -PGJ 2,2'-deoxyadenosine,2-deoxy-D-ribose,4-nonylphenol,alitretinoin,atorvastatin,bezafibrate,bisphenol A diglycidyl ether,butyric acid,caffeic acid,calcitriol,cholesterol,coumestrol,cytarabine,cytidine,D-glucose,dasatinib,deoxycytidine,deoxyguanosine,deoxynivalenol,dithiothreitol,drospirenone,duvoglustat,epinephrine,epirubicin,farnesyl pyrophosphate,guanosine,irinotecan,kaem…	43
Nervous System Development and Function,Tissue Morphology	Quantity of nervous tissue	0.0062	0.227		1.417	5-hydroxytryptamine,6-hydroxydopamine,amphetamine,ascorbic acid,beta-estradiol,butyric acid,caffeine,capsaicin,creatine,dehydroisoandrosterone,dihydrotestosterone,dinoprost,edaravone,fluoxetine,galanthamine,inosine,L-glutamic acid,letrozole,methamphetamine,misoprostol,N-methyl-D-aspartate,nicotine,pilocarpine,prostaglandin E2,quinolinic acid,streptozocin,sucrose,terbutaline,testosterone,tretinoin…	31
Neurological Disease,Organismal Injury and Abnormalities	Brain lesion	0.0062	0.227		0.576	11-dehydro-thromboxane B2,4-phenylbutyric acid,acetaminophen,aspirin,atorvastatin,beta-estradiol,carmustine,cilostazol,citalopram,clopidogrel,creatine,cytarabine,D-glucose,delta-aminolevulinic acid,dexmedetomidine,doxorubicin,edaravone,ephedrine,erlotinib,esmolol,fentanyl,galanthamine,hydrocortisone,irinotecan,isotretinoin,L-glutamic acid,lactic acid,lapatinib,levetiracetam,lomustine,memantine,me…	53
Nervous System Development and Function,Tissue Morphology	Quantity of neurons	0.0062	0.227		1.368	5-hydroxytryptamine,6-hydroxydopamine,amphetamine,ascorbic acid,beta-estradiol,butyric acid,caffeine,capsaicin,creatine,dehydroisoandrosterone,dihydrotestosterone,dinoprost,fluoxetine,galanthamine,inosine,L-glutamic acid,letrozole,methamphetamine,misoprostol,N-methyl-D-aspartate,nicotine,pilocarpine,prostaglandin E2,quinolinic acid,streptozocin,sucrose,terbutaline,testosterone,tretinoin,valproic …	30
Lipid Metabolism,Molecular Transport,Small Molecule Biochemistry	Concentration of fatty acid	0.00634	0.228	Decreased	-2.416	15-deoxy-delta-12,14 -PGJ 2,2-hydroxyestradiol,3,4-dihydroxyphenylethanol,4-hydroxyestradiol-17beta,4-phenylbutyric acid,5-hydroxytryptamine,6-hydroxydopamine,acetaminophen,acetoacetic acid,alpha-ketoisocaproic acid,arachidonic acid,ascorbic acid,aspirin,atorvastatin,atropine,beta-estradiol,bezafibrate,butylated hydroxytoluene,capsaicin,captopril,cholesterol,citric acid,citrulline,corticosterone,…	86
Cell-To-Cell Signaling and Interaction,Cellular Growth and Proliferation	Stimulation of cells	0.00634	0.228		0.304	2-arachidonoylglycerol,3-hydroxykynurenine,4-hydroxynonenal,4-methylnitrosoamino-1-(3-pyridinyl)-1-butanone,5-hydroxytryptamine,acetylcholine,alitretinoin,amphetamine,arachidonic acid,arecoline,ascorbic acid,baclofen,beta-estradiol,bumetanide,caffeine,calcitriol,capsaicin,chondroitin sulfate B,cocaine,corticosterone,D-glucose,dihydrotestosterone,dopamine,GABA,glutamine,glutathione,histamine,hyalu…	55
Carbohydrate Metabolism,Molecular Transport	Transport of monosaccharide	0.00653	0.228		0.067	2-phenethylamine,alitretinoin,ascorbic acid,benzylamine,beta-estradiol,biochanin A,caffeine,cholesterol,D-glucose,D-mannose,estriol,estrone,gliclazide,glutamine,histamine,irbesartan,isoleucine,isoproterenol,L-cysteine,L-histidine,L-lysine,L-methionine,L-phenylalanine,L-threonine,L-tyrosine,morin,myricetin,N-acetylputrescine,neomycin,oleic acid,palmitic acid,propyl gallate,quercetin,rosiglitazone,…	39
Cell Death and Survival	Cell death of connective tissue cells	0.00686	0.228		0.908	15-deoxy-delta-12,14 -PGJ 2,2-arachidonoylglycerol,25-hydroxycholesterol,3-aminopropanal,4-aminophenol,4-phenylbutyric acid,7-ketocholesterol,acetaminophen,acetazolamide,arachidonic acid,ascorbic acid,aspirin,atorvastatin,azetidyl-2-carboxylic acid,benzoquinone,beta-estradiol,bisphenol A diglycidyl ether,butyric acid,calcitriol,cholesterol,colchicine,corticosterone,cytarabine,D-glucose,D-sphingos…	75
Free Radical Scavenging	Production of reactive oxygen species	0.007	0.228		-0.432	1-aminocyclopropane-1-carboxylic acid,10E,12Z-octadecadienoic acid,14,15-epoxyeicosatrienoic acid,15(S)-HETE,15-deoxy-delta-12,14 -PGJ 2,17-alpha-ethinylestradiol,2,4-diamino-6-hydroxypyrimidine,2-arachidonoylglycerol,2-hydroxyestradiol,3-hydroxyanthranilic acid,3-hydroxykynurenine,4-cresol,4-hydroxyestradiol-17beta,4-hydroxynonenal,5-hydroxytryptamine,6-hydroxydopamine,7-ketocholesterol,8-epi-pr…	174
Inflammatory Response	Immune response of cells	0.00709	0.228		0.577	11,12-epoxyeicosatrienoic acid,14,15-epoxyeicosatrienoic acid,15-deoxy-delta-12,14 -PGJ 2,25-hydroxycholesterol,27-hydroxycholesterol,3'-sialyllactose,4-hydroxynonenal,5,6-epoxyeicosatrienoic acid,5-azacytidine,5-hydroxytryptamine,5-oxo-6-8-11-14-(e,z,z,z)-eicosatetraenoic acid,6-hydroxydopamine,7-hydroxycoumarin,8,9-epoxyeicosatrienoic acid,alitretinoin,amiodarone,ampicillin,anthrax vaccine adso…	92
Endocrine System Disorders,Gastrointestinal Disease,Metabolic Disease,Organismal Injury and Abnormalities	Diabetes mellitus	0.00709	0.228		-0.882	(S)-duloxetine,1,5-anhydroglucitol,11-dehydro-thromboxane B2,2-oxoglutaric acid,3-hydroxybutyric acid,3-nitrotyrosine,4-phenylbutyric acid,8-epi-prostaglandin F2alpha,8-oxo-7-hydrodeoxyguanosine,acetaminophen,acetoacetic acid,acetohexamide,aldosterone,alfacalcidol,aliskiren,amlodipine,amoxicillin,ampicillin,aripiprazole,ascorbic acid,aspirin,atenolol,atorvastatin,benazepril,beta-estradiol,betaine…	122
Energy Production,Lipid Metabolism,Small Molecule Biochemistry	Oxidation of lipid	0.00735	0.228		-0.402	(R)-3-hydroxybutyric acid,10E,12Z-octadecadienoic acid,17-alpha-ethinylestradiol,17alpha-hydroxypregnenolone,2-hydroxyestradiol,20-alpha-hydroxyprogesterone,3-alpha,17-beta-androstanediol,3-aminoisobutanoate,3-beta,17-beta-androstanediol,4-phenylbutyric acid,5-beta-androstane 3 alpha, 17-beta diol,9Z,11E-octadecadienoic acid,acetaminophen,acetoacetic acid,acetyl-L-carnitine,alpha-estradiol,amioda…	70
Cancer,Hematological Disease,Organismal Injury and Abnormalities	Myelodysplastic bone marrow neoplasm	0.00738	0.228			5-azacytidine,amsacrine,cladribine,cytarabine,fludarabine phosphate,glutathione,hydrocortisone,isotretinoin,L-asparagine,lorazepam,methotrexate,methylprednisolone,mitoxantrone,pentostatin,phosphatidylserine,piperacillin,tacrolimus,tazobactam,thalidomide,tretinoin	20
Cellular Development,Cellular Growth and Proliferation	Cell proliferation of adenocarcinoma cell lines	0.00738	0.228		1.131	arachidonic acid,aspirin,beta-estradiol,butyric acid,glutamine,irinotecan,lapatinib,ursodeoxycholic acid,valproic acid	9
Cellular Development,Reproductive System Development and Function	Differentiation of gonad	0.00738	0.228		0.577	alitretinoin,anastrozole,beta-estradiol,diethylstilbestrol,dihydrotestosterone,prostaglandin D2,testosterone,tretinoin	8
Cell Cycle	Arrest in interphase of breast cancer cell lines	0.00738	0.228			anastrozole,androstenedione,asiatic acid,beta-estradiol,caffeine,capsaicin,corticosterone,doxorubicin,L-glutamic acid,letrozole,lovastatin,prostaglandin A2,tretinoin	13
Organ Morphology	Morphology of endocrine gland	0.00738	0.228			adenine,beta-estradiol,D-glucose,levothyroxine,streptozocin,sulpiride,tamoxifen,vitamin A	8
Cell Death and Survival	Apoptosis of B lymphocytes	0.00738	0.228		0	15-deoxy-delta-12,14 -PGJ 2,beta-estradiol,calcitriol,docosahexaenoic acid,elaidic acid,hydrocortisone,oleic acid,palmitic acid,thalidomide	9
Hereditary Disorder,Ophthalmic Disease,Organismal Injury and Abnormalities	Hereditary retinal degeneration	0.00738	0.228			2-phenethylamine,5-hydroxytryptamine,dopamine,norepinephrine,triamcinolone,vitamin A	6
Drug Metabolism,Endocrine System Development and Function,Lipid Metabolism,Molecular Transport,Small Molecule Biochemistry	Accumulation of progesterone	0.00738	0.228			25-hydroxycholesterol,androstenedione,cholesterol,dihydrotestosterone,dinoprost,testosterone	6
Lipid Metabolism,Molecular Transport,Small Molecule Biochemistry	Release of leukotriene	0.00738	0.228		-1.067	15-deoxy-delta-12,14 -PGJ 2,arachidonic acid,delta-12-prostaglandin J2,ketorolac,lipoxin A4,nedocromil sodium,prostaglandin D2,prostaglandin E1,prostaglandin E2	9
Cellular Development,Endocrine System Development and Function	Differentiation of endocrine cells	0.00738	0.228		-1.969	D-glucose,glucosamine,N-acetylglucosamine,tretinoin,vitamin A	5
Connective Tissue Development and Function,Nervous System Development and Function,Skeletal and Muscular System Development and Function	Bone mineral density of vertebral column	0.00738	0.228		1.28	27-hydroxycholesterol,adenine,alfacalcidol,anastrozole,beta-estradiol,dehydroisoandrosterone,ecdysterone,levothyroxine,tamoxifen,tretinoin	10
Cardiovascular System Development and Function,Cell Morphology,Cellular Development,Organismal Development,Tissue Development	Tubulation of microvascular endothelial cells	0.00738	0.228	Decreased	-2.173	11,12-epoxyeicosatrienoic acid,14,15-epoxyeicosatrienoic acid,15(S)-HETE,5,6-epoxyeicosatrienoic acid,8,9-epoxyeicosatrienoic acid,nicotine	6
Cellular Development,Cellular Growth and Proliferation,Hematological System Development and Function,Hematopoiesis,Lymphoid Tissue Structure and Development,Tissue Development	Granulopoiesis	0.00738	0.228		-0.544	alitretinoin,atorvastatin,beta-estradiol,butyric acid,hexamethylene bisacetamide,histamine,mevalonic acid,tamibarotene,tretinoin	9
Hair and Skin Development and Function,Organ Development	Growth of hair	0.00738	0.228	Increased	2	(6)-gingerol,bimatoprost,caffeine,dihydrotestosterone,iloprost,minoxidil,prostaglandin E2,spermidine,testosterone,tretinoin,valproic acid	11
Cellular Development,Cellular Growth and Proliferation,Reproductive System Development and Function	Cell proliferation of breast cell lines	0.00738	0.228			alitretinoin,androstenedione,beta-estradiol,dasatinib,glutathione,hyaluronic acid,hymecromone,lapatinib,N-acetyl-L-cysteine,tretinoin,vorinostat	11
DNA Replication, Recombination, and Repair,Gene Expression	Methylation of DNA	0.00738	0.228		0.447	5-azacytidine,beta-estradiol,doxorubicin,L-methionine,methotrexate,phosphatidylserine,S-adenosylhomocysteine,tretinoin	8
Digestive System Development and Function,Lipid Metabolism,Molecular Transport,Small Molecule Biochemistry	Biliary excretion of lipid	0.00738	0.228			cholesterol,cholic acid,saquinavir,taurodeoxycholic acid,tauroursodeoxycholic acid,ursodeoxycholic acid	6
Connective Tissue Development and Function,Skeletal and Muscular System Development and Function	Bone mineral density of skeleton	0.00738	0.228		1.327	17-alpha-ethinylestradiol,27-hydroxycholesterol,adenine,alfacalcidol,anastrozole,beta-estradiol,calcitriol,dehydroisoandrosterone,ecdysterone,levothyroxine,methotrexate,rosiglitazone,tamoxifen,tretinoin	14
Cell Death and Survival,Endocrine System Development and Function	Cell viability of islet cells	0.00738	0.228		-0.179	cholesterol,D-glucose,N-methyl-L-arginine,niacinamide,palmitic acid	5
Cancer,Organismal Injury and Abnormalities	Mesenchymal tumor	0.00738	0.228			6-keto-prostaglandin F1 alpha,butyric acid,calcitriol,doxorubicin,glutathione,L-cysteine,L-ornithine,prostaglandin E2,sulindac,tamoxifen,temsirolimus	11
Cell Cycle	G1 phase of breast cancer cell lines	0.00738	0.228			androstenedione,beta-estradiol,corticosterone,doxorubicin,L-glutamic acid,letrozole,lovastatin,prostaglandin A2,tretinoin	9
Cancer,Organismal Injury and Abnormalities,Reproductive System Disease	Hyperplasia of genital organ	0.00738	0.228			17-alpha-ethinylestradiol,beta-estradiol,ciprofloxacin,diethylstilbestrol,dihydrotestosterone,dutasteride,estriol,hydrocortisone,levofloxacin,solifenacin,tadalafil,tamoxifen,testosterone	13
Organ Development,Reproductive System Development and Function	Growth of prostate gland	0.00738	0.228		-0.27	3-beta,17-beta-androstanediol,beta-estradiol,beta-ionone,dihydrotestosterone,testosterone	5
Cancer,Cell Death and Survival,Organismal Injury and Abnormalities,Tumor Morphology	Apoptosis of carcinoma cells	0.00738	0.228		-0.156	15-deoxy-delta-12,14 -PGJ 2,aspirin,butyric acid,calcitriol,D-alpha-tocopheryl succinate,D-glucose,delta-aminolevulinic acid,docosahexaenoic acid,irinotecan,putrescine,sulindac,tretinoin,vorinostat	13
Cancer,Organismal Injury and Abnormalities	Squamous-cell carcinoma	0.00738	0.228		1.067	aspirin,clotrimazole,delta-aminolevulinic acid,doxorubicin,erlotinib,hydrocortisone,imiquimod,irinotecan,isotretinoin,lovastatin,methotrexate,N-acetylneuraminic acid,pentoxifylline,platinum,sulindac,taurocholic acid,tretinoin,vorinostat	18
Inflammatory Response,Organismal Injury and Abnormalities,Reproductive System Disease	Inflammation of genital organ	0.00738	0.228		-0.179	beta-estradiol,clotrimazole,estriol,estrone,fluconazole,metronidazole,prostaglandin E2,terconazole,testosterone,trovafloxacin	10
Organ Morphology,Reproductive System Development and Function	Quantity of ovary	0.00738	0.228		-0.353	beta-estradiol,corticosterone,diethylstilbestrol,letrozole,levothyroxine,testosterone,tretinoin	7
Cancer,Gastrointestinal Disease,Organismal Injury and Abnormalities	Upper gastrointestinal tract tumor	0.00741	0.228		-0.485	amoxicillin,ascorbic acid,aspirin,bicalutamide,bupropion,butyric acid,caffeic acid,citric acid,cladribine,clotrimazole,D-glucose,deoxycholate,dexmedetomidine,doxorubicin,epirubicin,erlotinib,fludarabine phosphate,fumaric acid,gabapentin,hydroxyproline,irinotecan,L-aspartic acid,L-cysteine,L-glutamic acid,L-histidine,L-isoleucine,L-lysine,L-methionine,L-phenylalanine,L-serine,L-threonine,L-tyrosin…	46
Cellular Development,Cellular Growth and Proliferation,Hematological System Development and Function,Hematopoiesis,Lymphoid Tissue Structure and Development,Tissue Development	Leukopoiesis	0.00773	0.228		1.109	15-deoxy-delta-12,14 -PGJ 2,3-hydroxyanthranilic acid,3-hydroxykynurenine,5-hydroxytryptamine,6-mercaptopurine,7-alpha,27-dihydroxycholesterol,7-ketocholesterol,aldosterone,alitretinoin,anthrax vaccine adsorbed,aspirin,atorvastatin,beta-estradiol,butyric acid,calcifediol,calcipotriene,calcitriol,cholesterol,cinnabarinic acid,corticosterone,dehydroisoandrosterone,dihydrotestosterone,dimethyl fumar…	56
Cellular Movement	Migration of breast cancer cell lines	0.00774	0.228		-1.567	11,12-epoxyeicosatrienoic acid,14,15-epoxyeicosatrienoic acid,8,9-epoxyeicosatrienoic acid,calcitriol,capsaicin,colchicine,cucurbitacin B,D-glucose,dehydroisoandrosterone,dibutyl phthalate,hyaluronic acid,isoproterenol,oleic acid,phenytoin,piceatannol,tretinoin,vorinostat	17
Cancer,Organismal Injury and Abnormalities,Reproductive System Disease	Uterine tumor	0.00774	0.228		-0.246	2-arachidonoylglycerol,anastrozole,beta-estradiol,bupropion,D-glucose,desogestrel,diethylstilbestrol,dinoprost,doxorubicin,epinephrine,epirubicin,estriol,imiquimod,irinotecan,isotretinoin,ixabepilone,letrozole,methotrexate,misoprostol,platinum,propofol,prostaglandin E2,tamoxifen,temsirolimus,tretinoin,valproic acid	26
Nervous System Development and Function,Tissue Morphology	Density of neurons	0.00774	0.228		0.501	6-hydroxydopamine,alpha-estradiol,amphetamine,beta-estradiol,citalopram,cocaine,corticosterone,D-glucose,dehydroisoandrosterone,dihydrotestosterone,letrozole,metoprolol,N-methyl-D-aspartate,naloxone,propranolol,quinolinic acid,scyllo-inositol,tacrolimus,tamoxifen	19
Cell-To-Cell Signaling and Interaction	Detachment of cells	0.00774	0.228		-0.505	2-aminopurine,arecoline,beta-estradiol,chenodeoxycholic acid,D-glucose,deoxycholate,doxorubicin,lipoxin A4,lithocholic acid,mannitol,methylprednisolone,tretinoin	12
Infectious Diseases	Replication of Tacaribe virus strain TRVL11573	0.00774	0.228		1.414	2'-deoxyadenosine,adenine,dehydroisoandrosterone,deoxyguanosine,epi-androsterone,guanine,guanosine,inosine	8
Hereditary Disorder,Ophthalmic Disease,Organismal Injury and Abnormalities	Hereditary Eye Disease	0.00774	0.228			2-phenethylamine,5-hydroxytryptamine,acetazolamide,betaxolol,bimatoprost,brinzolamide,carteolol,dipivefrin,dopamine,echothiophate,epinephrine,L-glutamic acid,latanoprost,methazolamide,norepinephrine,phosphocreatine,physostigmine,pilocarpine,tafluprost,timolol,travoprost,triamcinolone,vitamin A	23
Lipid Metabolism,Small Molecule Biochemistry	Hydrolysis of triacylglycerol	0.00774	0.228	Decreased	-2.415	deoxycholate,epinephrine,nicotinic acid,norepinephrine,paraoxon,phosphatidylserine,polysaccharide,taurocholic acid,taurodeoxycholic acid	9
Organ Development,Reproductive System Development and Function	Growth of ovarian follicle	0.00774	0.228		0.563	androstenedione,beta-estradiol,chondroitin,dehydroisoandrosterone,dihydrotestosterone,prostaglandin E2,testosterone,tretinoin	8
Neurological Disease,Organismal Injury and Abnormalities	Cerebellar ataxia	0.00774	0.228			8-oxo-7-hydrodeoxyguanosine,bupropion,citalopram,creatine,D-glucose,glutamine,L-glutamic acid,lactic acid,myo-inositol,N-acetyl-L-aspartic acid,varenicline	11
Neurological Disease,Organismal Injury and Abnormalities	Spinocerebellar disease	0.00774	0.228			8-oxo-7-hydrodeoxyguanosine,bupropion,citalopram,creatine,D-glucose,glutamine,L-glutamic acid,lactic acid,myo-inositol,N-acetyl-L-aspartic acid,varenicline	11
Cellular Development,Cellular Growth and Proliferation,Endocrine System Development and Function	Proliferation of endocrine cells	0.00774	0.228		-1.246	5-hydroxy-L-tryptophan,5-hydroxytryptamine,alpha-estradiol,beta-estradiol,corticosterone,D-glucose,dopamine,GABA,streptozocin	9
Neurological Disease,Organismal Injury and Abnormalities	Degenerative ataxia	0.00774	0.228			8-oxo-7-hydrodeoxyguanosine,bupropion,citalopram,creatine,D-glucose,droxidopa,glutamine,L-glutamic acid,lactic acid,myo-inositol,N-acetyl-L-aspartic acid,promethazine,varenicline	13
Skeletal and Muscular System Development and Function	Size of muscle	0.00774	0.228			acetoacetic acid,creatine,dinoprost,glutamine,isoproterenol,linoleic acid,norepinephrine,phenylephrine,propranolol,rosiglitazone,sildenafil,tacrolimus,testosterone,tretinoin	14
Cancer,Gastrointestinal Disease,Organismal Injury and Abnormalities	Upper gastrointestinal tract cancer	0.00786	0.231		-0.277	amoxicillin,ascorbic acid,aspirin,bicalutamide,bupropion,caffeic acid,citric acid,cladribine,clotrimazole,D-glucose,deoxycholate,dexmedetomidine,doxorubicin,epirubicin,erlotinib,fludarabine phosphate,fumaric acid,gabapentin,hydroxyproline,irinotecan,L-aspartic acid,L-cysteine,L-glutamic acid,L-histidine,L-isoleucine,L-lysine,L-methionine,L-phenylalanine,L-serine,L-threonine,L-tyrosine,lactic acid…	45
Carbohydrate Metabolism	Quantity of carbohydrate	0.00802	0.234		-1.193	(R)-limonene,4-hydroxynonenal,4-phenylbutyric acid,5-hydroxytryptamine,acetaminophen,acetylcholine,aflatoxin B1,amiodarone,anserine,antipyrine,ascorbic acid,atorvastatin,benzylamine,beta-estradiol,betaine,bethanechol,bezafibrate,butyric acid,caffeine,calcitriol,capsaicin,carbamazepine,cephalexin,chlorpheniramine,cholesterol,cholic acid,citrulline,clotrimazole,cocaine,creatine,D-glucose,dehydroiso…	107
Cellular Movement	Invasion of cells	0.00802	0.234	Decreased	-2.209	1'-acetoxychavicol acetate,11,12-epoxyeicosatrienoic acid,14,15-epoxyeicosatrienoic acid,15(S)-HETE,2-arachidonoylglycerol,4-methylnitrosoamino-1-(3-pyridinyl)-1-butanone,4-phenylbutyric acid,5-azacytidine,8,9-epoxyeicosatrienoic acid,amsacrine,arachidonic acid,aspirin,atorvastatin,baclofen,beta-estradiol,butylidenephthalide,caffeic acid,caffeine,calcitriol,capsaicin,chenodeoxycholic acid,cholest…	81
Organismal Development	Development of genitourinary system	0.00833	0.239		0.231	17-alpha-ethinylestradiol,3-alpha,17-beta-androstanediol,3-beta,17-beta-androstanediol,4-phenylbutyric acid,4-tert-octylphenol,5-beta-androstane 3 alpha, 17-beta diol,5alpha-androstane-3,17-dione,aldosterone,anastrozole,androstenedione,androsterone,arachidonic acid,atrazine,beta-estradiol,capsaicin,chloroform,coumestrol,D-glucose,dehydroisoandrosterone,desogestrel,diethylstilbestrol,dihydrotestos…	51
Cell-To-Cell Signaling and Interaction,Cellular Assembly and Organization	Cell-cell contact	0.00833	0.239		-0.959	15(S)-HETE,17-alpha-ethinylestradiol,25-hydroxycholesterol,5-hydroxytryptamine,acetaminophen,arachidonic acid,beta-estradiol,butyric acid,creatine,dehydroisoandrosterone,dinoprost,GABA,histamine,hyaluronic acid,iloprost,isradipine,L-carnitine,L-tyrosine,lactose,mannan,mannitol,memantine,methylprednisolone,phosphatidylserine,prostaglandin E2,tamoxifen,testosterone,tretinoin,xanthine	29
Cellular Development,Cellular Growth and Proliferation	Proliferation of prostate cancer cell lines	0.00833	0.239		0.934	15-deoxy-delta-12,14 -PGJ 2,2-arachidonoylglycerol,4-hydroxynonenal,5(S)-HETE,5-azacytidine,alitretinoin,alpha-estradiol,androstenediol,androstenedione,arachidonic acid,beta-estradiol,beta-ionone,bicalutamide,butyric acid,calcitriol,cholesterol,D-alpha-tocopheryl succinate,decursin,dehydroisoandrosterone,diallyl disulfide,dihydrotestosterone,disulfiram,doxorubicin,epinephrine,glucosamine,hyaluron…	41
Cellular Development,Cellular Growth and Proliferation,Connective Tissue Development and Function,Tissue Development	Cell proliferation of fibroblasts	0.00833	0.239	Decreased	-2.24	(-)-gossypol,15-deoxy-delta-12,14 -PGJ 2,2-hydroxyestradiol,2-oxoglutaric acid,5-hydroxytryptamine,albuterol,aldosterone,arecoline,aspirin,atorvastatin,beta-estradiol,calcitriol,carbamazepine,cerulenin,cholesterol,cholic acid,D-glucose,dehydroisoandrosterone,dexfenfluramine,dihydrotestosterone,dinoprost,doxorubicin,epinephrine,epirubicin,erlotinib,hyaluronic acid,imiquimod,irbesartan,isoprotereno…	48
Cellular Growth and Proliferation,Connective Tissue Development and Function,Tissue Development	Proliferation of connective tissue cells	0.00864	0.247		-1.684	(-)-gossypol,15-deoxy-delta-12,14 -PGJ 2,2-hydroxyestradiol,2-oxoglutaric acid,5-hydroxytryptamine,acetylcholine,albuterol,aldosterone,alitretinoin,arachidonic acid,arecoline,ascorbic acid,aspirin,atorvastatin,beta-estradiol,biochanin A,butyric acid,calcitriol,capsaicin,carbamazepine,cerulenin,cholesterol,cholic acid,chondroitin sulfate B,cilostazol,D-glucose,dasatinib,dehydroisoandrosterone,deox…	81
Cellular Development,Connective Tissue Development and Function,Tissue Development	Differentiation of connective tissue cells	0.00867	0.247		1.36	15-deoxy-delta-12,14 -PGJ 2,2-aminopurine,24,25-dihydroxyvitamin D3,27-hydroxycholesterol,5-hydroxytryptamine,aldosterone,alitretinoin,arachidonic acid,ascorbic acid,beta-estradiol,bicalutamide,biochanin A,bisphenol A diglycidyl ether,butyric acid,caffeine,calcitriol,capsaicin,carbamazepine,cholesterol,corticosterone,coumestrol,creatine,D-allose,D-glucose,dasatinib,decursin,dehydroisoandrosterone…	71
Organismal Injury and Abnormalities,Tissue Morphology	Morphology of lesion	0.00881	0.25			2-amino-1-methyl-6-phenylimidazo-4-5-b-pyridine,20-hydroxyeicosatetraenoic acid,4-methylnitrosoamino-1-(3-pyridinyl)-1-butanone,4-phenylbutyric acid,aflatoxin B1,amobarbital,arachidonic acid,ascorbic acid,aspirin,atorvastatin,beta-estradiol,butylated hydroxytoluene,capsaicin,cholesterol,cilostazol,citalopram,creatine,cucurbitacin B,dasatinib,doxorubicin,edaravone,erlotinib,estrone,fentanyl,feruli…	55
Cell Death and Survival	Cell death of breast cancer cell lines	0.00928	0.256		-1.415	15(S)-HETE,15-deoxy-delta-12,14 -PGJ 2,3,4-dihydroxyphenylacetic acid,4-phenylbutyric acid,alitretinoin,amsacrine,anastrozole,androstenedione,arachidonic acid,asiatic acid,beta-estradiol,biochanin A,bis(4-hydroxycinnamoyl)methane,butyric acid,caffeic acid,caffeine,calcitriol,capsaicin,carmustine,cerulenin,colchicine,corticosterone,D-alpha-tocopheryl succinate,doxorubicin,epirubicin,glutamine,glut…	51
Connective Tissue Development and Function,Lipid Metabolism,Small Molecule Biochemistry,Tissue Morphology	Lipolysis of adipose tissue	0.0093	0.256		-0.708	3-hydroxybutyric acid,3-hydroxyoctanoic acid,4-hydroxybenzoic acid,benzoic acid,beta-estradiol,caffeic acid,epinephrine,isoproterenol,neomycin,norepinephrine,protocatechuic acid,pyruvic acid,rosiglitazone,salicylic acid,terbutaline,trans-cinnamic acid	16
Cell Death and Survival,Organismal Injury and Abnormalities,Renal and Urological Disease	Apoptosis of kidney cells	0.0093	0.256		-1.056	aldosterone,alitretinoin,ascorbic acid,D-glucose,doxorubicin,epoprostenol,glycerol,guanosine,norepinephrine,palmitic acid,pyrogallol,spironolactone,tacrolimus,tretinoin	14
Organismal Injury and Abnormalities	Dysplasia	0.0093	0.256		1.024	2-amino-1-methyl-6-phenylimidazo-4-5-b-pyridine,3-nitrotyrosine,5-azacytidine,amsacrine,beta-estradiol,cladribine,cytarabine,diethylstilbestrol,epinephrine,fludarabine phosphate,glutathione,hyaluronic acid,hydrocortisone,imiquimod,isotretinoin,L-asparagine,lorazepam,methotrexate,methylprednisolone,mitoxantrone,N-acetyl-L-cysteine,pamidronic acid,pentostatin,phosphatidylserine,piperacillin,risedro…	32
Amino Acid Metabolism,Molecular Transport,Small Molecule Biochemistry	Efflux of neutral amino acid	0.0093	0.256		-1.726	2-aminoisobutyric acid,beta-alanine,D-alanine,D-cysteine,D-serine,L-alanine,L-cysteine,L-leucine,L-methionine,L-serine,L-threonine	11
Infectious Diseases	Replication of arenaviridae	0.0093	0.256		0.954	2'-deoxyadenosine,adenine,cholesterol,dehydroisoandrosterone,deoxyguanosine,epi-androsterone,guanine,guanosine,inosine,ribavirin	10
Organismal Injury and Abnormalities,Tissue Morphology	Volume of lesion	0.0093	0.256			4-methylnitrosoamino-1-(3-pyridinyl)-1-butanone,4-phenylbutyric acid,creatine,cucurbitacin B,doxorubicin,edaravone,erlotinib,ferulic acid,memantine,N-acetyl-Asp-Glu,N-methyl-D-aspartate,niacinamide,prostaglandin E2,pyruvic acid,quinolinic acid,spironolactone,tamoxifen,tauroursodeoxycholic acid,tretinoin,verteporfin	20
Organ Morphology,Reproductive System Development and Function	Quantity of gonad	0.0093	0.256		-0.836	6-mercaptopurine,amsacrine,arachidonic acid,ascorbic acid,beta-estradiol,corticosterone,cytarabine,desogestrel,dibutyl phthalate,diethylstilbestrol,dihydrotestosterone,docosahexaenoic acid,doxorubicin,epirubicin,fludarabine phosphate,guanethidine,letrozole,levothyroxine,methotrexate,mitoxantrone,procarbazine,streptozocin,testosterone,tretinoin,vitamin A	25
Cardiovascular System Development and Function,Cellular Movement	Cell movement of endothelial cells	0.0096	0.263		-1.064	11,12-epoxyeicosatrienoic acid,14,15-epoxyeicosatrienoic acid,15(S)-HETE,2-deoxy-D-ribose,5(S)-HETE,5,6-epoxyeicosatrienoic acid,5-hydroxytryptamine,8,9-epoxyeicosatrienoic acid,8-epi-prostaglandin F2alpha,arachidonic acid,beta-estradiol,capsaicin,chenodeoxycholic acid,chondroitin sulfate B,cilostazol,D-glucose,dehydroisoandrosterone,delta-tocotrienol,enterolactone,epinephrine,glyceollin,histamin…	42
Nervous System Development and Function,Neurological Disease	Abnormal morphology of nervous system	0.00974	0.266			2-arachidonoylglycerol,4-hexylresorcinol,6-hydroxydopamine,acrylamide,aldosterone,aspirin,beta-estradiol,caffeine,cocaine,corticosterone,creatine,D-glucose,epinephrine,erythromycin,ethyl pyruvate,ibuprofen,irinotecan,L-carnitine,L-glutamic acid,lactic acid,letrozole,lithocholic acid,lovastatin,methamphetamine,methotrexate,N-methyl-D-aspartate,neomycin,nicardipine,perindopril,phosphatidylserine,pi…	48
Cardiovascular Disease,Organismal Injury and Abnormalities	Occlusion of artery	0.0101	0.27		0.574	2-arachidonoylglycerol,3-nitrotyrosine,6-mercaptopurine,7-ketocholesterol,abscisic acid,acetaminophen,acetazolamide,aldosterone,aliskiren,amlodipine,amprenavir,anisindione,ascorbic acid,aspirin,atenolol,atorvastatin,beta-estradiol,bezafibrate,bilirubin,biliverdine,bisoprolol,caffeine,captopril,cholesterol,cilostazol,clopidogrel,colchicine,colestipol,D-glucose,dexmedetomidine,dihydrotestosterone,e…	100
Cardiovascular Disease	Occlusion of blood vessel	0.0101	0.27		0.571	2-arachidonoylglycerol,3-nitrotyrosine,6-mercaptopurine,7-ketocholesterol,abscisic acid,acetaminophen,acetazolamide,aldosterone,aliskiren,amlodipine,amprenavir,anisindione,ascorbic acid,aspirin,atenolol,atorvastatin,azathioprine,beta-estradiol,bezafibrate,bilirubin,biliverdine,bisoprolol,caffeine,captopril,cholesterol,cilostazol,clopidogrel,colchicine,colestipol,D-glucose,dexmedetomidine,dihydrot…	104
Cardiovascular Disease,Organismal Injury and Abnormalities	Vaso-occlusion	0.0101	0.27		0.538	2-arachidonoylglycerol,3-nitrotyrosine,6-mercaptopurine,7-ketocholesterol,abscisic acid,acetaminophen,acetazolamide,aldosterone,aliskiren,amlodipine,amprenavir,anisindione,ascorbic acid,aspirin,atenolol,atorvastatin,azathioprine,beta-estradiol,bezafibrate,bilirubin,biliverdine,bisoprolol,caffeine,captopril,cholesterol,cilostazol,clopidogrel,colchicine,colestipol,D-glucose,dexmedetomidine,dihydrot…	105
Cell Death and Survival	Cell death of lymphoma cell lines	0.0102	0.27		-0.197	(-)-gossypol,15-deoxy-delta-12,14 -PGJ 2,25-hydroxycholesterol,5-azacytidine,5-hydroxytryptamine,7-ketocholesterol,alitretinoin,arachidonic acid,ascorbic acid,beta-estradiol,butyric acid,calcitriol,citalopram,cladribine,clomipramine,cytarabine,D-glucose,D-sphingosine,deoxynivalenol,docosahexaenoic acid,doxorubicin,emetine,epirubicin,farnesyl pyrophosphate,fluoxetine,glutathione,hexamethylene bisa…	49
Embryonic Development,Hair and Skin Development and Function,Organ Development,Organismal Development,Tissue Development	Formation of skin	0.0103	0.27		-0.876	caffeic acid,calcitriol,cholesterol,cholesterol sulfate,dasatinib,diethylstilbestrol,dihydrotestosterone,hyaluronic acid,hydrocortisone,hydroquinone,imiquimod,nicotine,nilotinib,oleic acid,testosterone,tretinoin,vitamin A	17
Cancer,Neurological Disease,Organismal Injury and Abnormalities	Central nervous system cancer	0.0103	0.27			5'-methylthioadenosine,6-mercaptopurine,amsacrine,beta-estradiol,carmustine,cytarabine,D-glucose,dasatinib,delta-aminolevulinic acid,disulfiram,doxorubicin,erlotinib,irinotecan,isotretinoin,L-glutamic acid,L-methionine,lactic acid,lapatinib,lomustine,methotrexate,methylprednisolone,N-acetylneuraminic acid,pyruvic acid,tretinoin,valproic acid,vorinostat	26
Cellular Development,Connective Tissue Development and Function	Differentiation of fibroblast cell lines	0.0103	0.27		1.617	15-deoxy-delta-12,14 -PGJ 2,aldosterone,alitretinoin,arachidonic acid,ascorbic acid,bicalutamide,butyric acid,calcitriol,corticosterone,dasatinib,dihydrotestosterone,drospirenone,kaempferol,octanoic acid,rhein,rosiglitazone,salvin,tacrolimus,tauroursodeoxycholic acid,testosterone,thalidomide,tretinoin,valproic acid	23
Cancer,Organismal Injury and Abnormalities,Reproductive System Disease	Tumorigenesis of reproductive tract	0.0103	0.27		-0.351	2-arachidonoylglycerol,altretamine,anastrozole,azelastine,beta-estradiol,bupropion,D-glucose,desogestrel,diethylstilbestrol,dinoprost,doxorubicin,epinephrine,epirubicin,erlotinib,estriol,glutathione,imiquimod,irinotecan,isotretinoin,ixabepilone,letrozole,levofloxacin,lomustine,methotrexate,misoprostol,mitoxantrone,nitazoxanide,platinum,propofol,prostaglandin E2,quercetin,tamoxifen,temsirolimus,te…	38
Cellular Development,Cellular Growth and Proliferation,Reproductive System Development and Function	Proliferation of gonadal cell lines	0.0103	0.27		0.451	anastrozole,beta-estradiol,butyric acid,cholesterol,desmosterol,estrone,L-arginine,lipoxin A4,rosiglitazone,thymidine,tretinoin,uridine	12
Behavior	Anxiety	0.0103	0.27		-1.198	(S)-duloxetine,acetaminophen,allopregnanolone,amantadine,arachidonic acid,buspirone,butyric acid,caffeine,citalopram,cocaine,corticosterone,creatine,dehydroisoandrosterone,dexmedetomidine,dextroamphetamine,escitalopram,eszopiclone,fluoxetine,GABA,hexanal,hydroxyzine,ibuprofen,isocaproaldehyde,lactic acid,lorazepam,meperidine,mephobarbital,methamphetamine,methylphenidate,midazolam,naloxone,nicotin…	45
Cardiovascular System Development and Function,Cell Morphology,Cellular Development,Organismal Development,Tissue Development	Tubulation of vascular endothelial cells	0.0103	0.27	Decreased	-2.264	11,12-epoxyeicosatrienoic acid,14,15-epoxyeicosatrienoic acid,15(S)-HETE,5,6-epoxyeicosatrienoic acid,5-hydroxytryptamine,8,9-epoxyeicosatrienoic acid,bisphenol A diglycidyl ether,delta-tocotrienol,histamine,ibuprofen,lactic acid,N,N-dimethylarginine,N-acetyl-L-cysteine,N-methyl-L-arginine,nicotine,rosiglitazone,thalidomide,valproic acid	18
Hematological System Development and Function,Tissue Morphology	Quantity of myeloid cells	0.0106	0.27		-0.471	11,12-epoxyeicosatrienoic acid,14,15-epoxyeicosatrienoic acid,8,9-epoxyeicosatrienoic acid,aldosterone,amiodarone,amoxicillin,ampicillin,anthralin,aspirin,beta-estradiol,bilirubin,caffeine,calcipotriene,capsaicin,carmustine,cholesterol,corticosterone,cytarabine,diethylstilbestrol,doxorubicin,epinephrine,ethyl pyruvate,histamine,hyaluronic acid,ibuprofen,lipoxin A4,methamphetamine,methylprednisolo…	43
Amino Acid Metabolism,Small Molecule Biochemistry	Metabolism of amino acids	0.0106	0.27		0.316	2,4-diamino-6-hydroxypyrimidine,2-oxoglutaric acid,6-hydroxydopamine,aminopterin,ascorbic acid,betaine,caffeine,canaline,creatine,D-glucose,glutamine,hydrocortisone,L-arginine,L-aspartic acid,L-glutamic acid,L-ornithine,N(omega)-hydroxyarginine,N-methyl-L-arginine,nicotine,riboflavin,sarcosine,testosterone,valproic acid	23
Cell Death and Survival,Cellular Compromise	Cytotoxicity of cells	0.0106	0.27		0.605	6-hydroxydopamine,6-mercaptopurine,benzoic acid,beta-estradiol,calcitriol,chloroform,cholic acid,D-glucose,D-sphingosine,dopamine,doxorubicin,edaravone,glutamine,hyaluronic acid,L-glutamic acid,lactic acid,mannitol,methotrexate,methylprednisolone,N,N-dimethylsphingosine,N-acetyl-L-cysteine,N-methyl-D-aspartate,N-methyl-L-arginine,nadolol,norepinephrine,perilla alcohol,piceatannol,propranolol,pros…	33
Cell Death and Survival	Apoptosis of lymphoma cell lines	0.0109	0.27		0.719	(-)-gossypol,15-deoxy-delta-12,14 -PGJ 2,25-hydroxycholesterol,5-azacytidine,5-hydroxytryptamine,7-ketocholesterol,alitretinoin,arachidonic acid,ascorbic acid,beta-estradiol,butyric acid,calcitriol,citalopram,cladribine,clomipramine,cytarabine,D-glucose,D-sphingosine,deoxynivalenol,docosahexaenoic acid,doxorubicin,epirubicin,farnesyl pyrophosphate,fluoxetine,hexamethylene bisacetamide,L-cystine,L…	42
Cardiovascular Disease,Organismal Injury and Abnormalities	Failure of heart	0.0109	0.27		-0.512	acetazolamide,albuterol,aldosterone,aliskiren,alpha-methyl dopa,amiodarone,amlodipine,aspirin,atorvastatin,benazepril,bisoprolol,bumetanide,calcitriol,captopril,cephalexin,clopidogrel,D-glucose,dextrin,dopamine,doxorubicin,enoximone,epoprostenol,etomidate,hydrocortisone,indacaterol,irbesartan,isoproterenol,L-carnitine,L-glutamic acid,levofloxacin,levothyroxine,lisinopril,methotrexate,metolazone,m…	69
Cellular Assembly and Organization,Cellular Function and Maintenance	Depolarization of cellular membrane	0.0109	0.27		-0.724	12-hydroxyeicosatetraenoic acid,20-hydroxyeicosatetraenoic acid,acetylcholine,betaxolol,capsaicin,cholesterol,ciclopirox olamine,cis-jasmone,D-glucose,D-sphingosine,docosahexaenoic acid,dopamine,doxorubicin,epirubicin,GABA,gemfibrozil,glutathione,guanosine,histamine,isoproterenol,jasmonic acid,L-glutamic acid,latanoprost,methamphetamine,methyl jasmonate,mitoxantrone,N-acetyl-L-cysteine,N-methyl-D…	39
Cardiovascular System Development and Function,Cellular Movement	Movement of vascular endothelial cells	0.0109	0.27		-1.774	11,12-epoxyeicosatrienoic acid,14,15-epoxyeicosatrienoic acid,15(S)-HETE,2-deoxy-D-ribose,5(S)-HETE,5,6-epoxyeicosatrienoic acid,5-hydroxytryptamine,8,9-epoxyeicosatrienoic acid,8-epi-prostaglandin F2alpha,chenodeoxycholic acid,cilostazol,delta-tocotrienol,histamine,hyaluronic acid,levothyroxine,mevalonic acid,N,N-dimethylarginine,prostaglandin E2,valproic acid	19
Cardiovascular System Development and Function,Hematological System Development and Function	Blood pressure	0.0109	0.27		-0.725	1,2,3,4-tetrahydroisoquinoline,10E,12Z-octadecadienoic acid,1D-chiro-inositol,2,4-diamino-6-hydroxypyrimidine,5-hydroxytryptamine,6-hydroxydopamine,9Z,11E-octadecadienoic acid,acetylcholine,aldosterone,aliskiren,alpha-methyl dopa,amlodipine,ampicillin,arachidonic acid,astemizole,atenolol,atomoxetine,atorvastatin,atropine,baclofen,benazepril,beta-estradiol,bisoprolol,buspirone,caffeine,capsaicin,c…	85
Cell Morphology	Morphology of blood cells	0.0109	0.27			15-deoxy-delta-12,14 -PGJ 2,5-hydroxytryptamine,ampicillin,beta-estradiol,betamethasone,cholesterol,clofazimine,D-glucose,hydrocortisone,metronidazole,metyrapone,mevalonic acid,N-acetyl-L-cysteine,neomycin,prostaglandin D2,prostaglandin E2,prostaglandin h2,thromboxane A2,tretinoin,valproic acid	20
Connective Tissue Development and Function,Tissue Morphology	Mass of adipose tissue	0.0109	0.27			10E,12Z-octadecadienoic acid,3-aminoisobutanoate,4-phenylbutyric acid,aflatoxin B1,amphetamine,ascorbic acid,beta-estradiol,caffeine,captopril,corticosterone,dehydroisoandrosterone,dihydrotestosterone,fluoxetine,oleoylethanolamide,phytol,rosiglitazone,spironolactone,streptozocin,telmisartan,testosterone,tretinoin	21
Cancer,Gastrointestinal Disease,Organismal Injury and Abnormalities	Colon cancer	0.011	0.27		-0.655	5'-methylthioadenosine,aspirin,atorvastatin,bezafibrate,citric acid,D-glucose,fumaric acid,hydroxyproline,irinotecan,L-aspartic acid,L-cysteine,L-glutamic acid,L-histidine,L-isoleucine,L-lysine,L-methionine,L-phenylalanine,L-serine,L-threonine,L-tyrosine,lactic acid,linoleic acid,putrescine,pyruvic acid,sedoheptulose 7-phosphate,succinic acid,tobramycin,tranexamic acid,ursodeoxycholic acid	29
Behavior	Cognition	0.011	0.27		1.75	(S)-duloxetine,24-hydroxycholesterol,5-hydroxytryptamine,6-hydroxydopamine,7alpha-hydroxy-4-cholesten-3-one,acetylcholine,allopregnanolone,alpha-estradiol,amantadine,amphetamine,aripiprazole,astemizole,atorvastatin,atropine,beta-estradiol,betaxolol,butyric acid,caffeine,calcitriol,carbamazepine,cholesterol,cholic acid,citalopram,cocaine,corticosterone,creatine,cycloserine,cytarabine,D-glucose,deh…	78
Cardiovascular System Development and Function,Cellular Movement	Migration of endothelial cells	0.011	0.27		-0.532	11,12-epoxyeicosatrienoic acid,14,15-epoxyeicosatrienoic acid,15(S)-HETE,2-deoxy-D-ribose,5(S)-HETE,5,6-epoxyeicosatrienoic acid,5-hydroxytryptamine,8,9-epoxyeicosatrienoic acid,8-epi-prostaglandin F2alpha,arachidonic acid,beta-estradiol,chondroitin sulfate B,D-glucose,dehydroisoandrosterone,delta-tocotrienol,epinephrine,glyceollin,histamine,hyaluronic acid,koetjapic acid,L-arginine,levothyroxine…	36
Cell Death and Survival,Endocrine System Disorders,Gastrointestinal Disease,Organismal Injury and Abnormalities	Cell death of pancreatic cells	0.0112	0.27		-0.86	ascorbic acid,beta-estradiol,butylated hydroxytoluene,calcitriol,D-glucose,dithiothreitol,doxorubicin,GABA,glucosamine,glutamine,glutathione,N-methyl-L-arginine,niacinamide,oleic acid,palmitic acid,stearic acid,streptozocin,tretinoin,vitamin A	19
Cell Death and Survival	Cell death of heart cells	0.0112	0.27		1.05	11,12-epoxyeicosatrienoic acid,14,15-epoxyeicosatrienoic acid,4-hydroxynonenal,5-hydroxytryptamine,8,9-epoxyeicosatrienoic acid,albuterol,aldosterone,atenolol,beta-estradiol,cocaine,D-glucose,D-sphingosine,doxorubicin,epirubicin,isoproterenol,metoprolol,monocrotaline,N-acetyl-L-cysteine,niacinamide,nicotine,nifedipine,norepinephrine,phenylephrine,propranolol,sildenafil,sorbitol,tacrolimus,testost…	30
Cell Morphology,Organismal Injury and Abnormalities	Hypertrophy of cells	0.0112	0.27			aldosterone,amlodipine,atenolol,beta-estradiol,caffeine,capsaicin,D-glucose,dehydroisoandrosterone,dihydrotestosterone,dimethylformamide,doxorubicin,erucic acid,fluconazole,glucosamine,irbesartan,isoproterenol,mesterolone,N-acetyl-L-cysteine,niacinamide,norepinephrine,palmitic acid,phenobarbital,phenylephrine,ramipril,rhein,sildenafil,spermidine,spermine,testosterone,tretinoin,vaccenic acid	31
Carbohydrate Metabolism	Gluconeogenesis	0.0112	0.27		-1.751	2-arachidonoylglycerol,4-aminophenol,citrulline,D-glucose,epinephrine,glutamine,glycerol,L-alanine,lactic acid,nitrobenzene,oleic acid,palmitic acid,phenylephrine,pyruvic acid,retinaldehyde,tretinoin	16
Cardiovascular Disease,Organismal Injury and Abnormalities	Atherosclerotic lesion	0.0112	0.27		0.6	6-mercaptopurine,7-ketocholesterol,aldosterone,ascorbic acid,atorvastatin,beta-estradiol,bezafibrate,biliverdine,cholesterol,clopidogrel,dihydrotestosterone,histamine,hyodeoxycholic acid,irbesartan,L-arginine,L-methionine,leukotriene B4,montelukast,N-acetyl-L-cysteine,palmitic acid,pravastatin,quercetin,rosiglitazone,streptozocin,tamoxifen,testosterone,ticagrelor	27
Cellular Compromise,Neurological Disease,Organismal Injury and Abnormalities	Damage of neurons	0.0112	0.27		1.981	15(S)-HETE,1D-chiro-inositol,3-hydroxy-L-kynurenine,4-hydroxynonenal,5(S)-HETE,6-hydroxydopamine,7-ketocholesterol,aspirin,bilobalide,cocaine,creatine,D-glucose,dehydroisoandrosterone,dopamine,ethyl pyruvate,L-glutamic acid,luteolin,methamphetamine,N-methyl-D-aspartate,pimozide,promethazine,pyridoxine,quercetin,quinolinic acid,riboflavin,ropinirole,rosiglitazone,streptozocin,tacrolimus,tetrabenaz…	31
Cell Morphology,Cellular Function and Maintenance	Depolarization of cells	0.0112	0.27		0.057	5-hydroxytryptamine,acetylcholine,aldosterone,cholesterol,corticosterone,D-glucose,dopamine,fluoxetine,GABA,histamine,isoproterenol,L-glutamic acid,linoleic acid,mecamylamine,N-methyl-D-aspartate,nicotine,norepinephrine,oleoylethanolamide,spermine,tolbutamide	20
Cardiovascular Disease	Vascular lesion	0.0112	0.27		0.16	6-mercaptopurine,7-ketocholesterol,acetaminophen,acetazolamide,aldosterone,ascorbic acid,aspirin,atorvastatin,beta-estradiol,bezafibrate,biliverdine,cholesterol,clopidogrel,dexmedetomidine,dihydrotestosterone,esmolol,histamine,hymecromone,hyodeoxycholic acid,irbesartan,L-arginine,L-methionine,leukotriene B4,levetiracetam,montelukast,N-acetyl-L-cysteine,palmitic acid,pravastatin,propofol,quercetin…	38
Cancer,Organismal Injury and Abnormalities,Reproductive System Disease	Genital tract cancer	0.0112	0.27		-1.909	17-alpha-ethinylestradiol,2-arachidonoylglycerol,altretamine,anastrozole,androstenedione,aspirin,beta-estradiol,bicalutamide,bupropion,calcitriol,cholesterol,ciprofloxacin,D-glucose,dasatinib,dehydroisoandrosterone,desflurane,diethylstilbestrol,dihydrotestosterone,dinoprost,diphenhydramine,doxorubicin,dutasteride,epirubicin,erlotinib,estriol,estrone,fosfomycin,gabapentin,glutathione,hydrocortison…	63
Cancer,Organismal Injury and Abnormalities	Breast or colorectal cancer	0.0112	0.27	Decreased	-2.053	17-alpha-ethinylestradiol,5'-methylthioadenosine,5-hydroxytryptamine,amlodipine,anastrozole,androstenedione,ascorbic acid,aspirin,atorvastatin,beta-D-glucose,beta-estradiol,bezafibrate,bicalutamide,calcifediol,calcitriol,carmustine,cholesterol,ciprofloxacin,citalopram,citric acid,cycloserine,D-glucose,dehydroisoandrosterone,deoxypyridinoline,dexmedetomidine,dexrazoxane,dihydrotestosterone,doxorub…	88
Cell Death and Survival,Organismal Injury and Abnormalities	Necrosis of epithelial tissue	0.0112	0.27		-0.658	11,12-epoxyeicosatrienoic acid,14,15-epoxyeicosatrienoic acid,15-deoxy-delta-12,14 -PGJ 2,2-arachidonoylglycerol,25-hydroxycholesterol,4-hydroxynonenal,4-ipomeanol,4-methylnitrosoamino-1-(3-pyridinyl)-1-butanone,7-ketocholesterol,8,9-epoxyeicosatrienoic acid,acetaminophen,amiodarone,arachidonic acid,ascorbic acid,aspirin,atorvastatin,beta-estradiol,betaine,bezafibrate,bis(4-hydroxycinnamoyl)metha…	113
Cardiovascular Disease,Cell Death and Survival,Organismal Injury and Abnormalities,Skeletal and Muscular Disorders	Apoptosis of cardiomyocytes	0.0112	0.27		0.705	11,12-epoxyeicosatrienoic acid,14,15-epoxyeicosatrienoic acid,5-hydroxytryptamine,8,9-epoxyeicosatrienoic acid,albuterol,aldosterone,atenolol,beta-estradiol,cocaine,D-glucose,D-sphingosine,doxorubicin,epirubicin,isoproterenol,N-acetyl-L-cysteine,niacinamide,nicotine,nifedipine,norepinephrine,phenylephrine,propranolol,sildenafil,sorbitol,tacrolimus,tretinoin	25
Cell Death and Survival	Apoptosis of heart cells	0.0113	0.27		0.909	11,12-epoxyeicosatrienoic acid,14,15-epoxyeicosatrienoic acid,5-hydroxytryptamine,8,9-epoxyeicosatrienoic acid,albuterol,aldosterone,atenolol,beta-estradiol,cocaine,D-glucose,D-sphingosine,doxorubicin,epirubicin,isoproterenol,N-acetyl-L-cysteine,niacinamide,nicotine,nifedipine,norepinephrine,phenylephrine,propranolol,sildenafil,sorbitol,tacrolimus,testosterone,tretinoin	26
Behavior,Digestive System Development and Function	Feeding	0.0113	0.27		-0.305	aldosterone,amphetamine,beta-estradiol,bupropion,caffeine,captopril,cerulenin,colchicine,corticosterone,D-glucose,dopamine,GABA,glucosamine,histamine,L-glutamic acid,levothyroxine,naloxone,nicotine,norepinephrine,oleoylethanolamide,rosiglitazone,streptozocin,sucrose,tetrabenazine	24
Cell Death and Survival	Cell death of gonadal cells	0.0113	0.27		1.257	17-alpha-ethinylestradiol,25-hydroxycholesterol,4-hydroxynonenal,4-nitrophenol,alpha-estradiol,arachidonic acid,beta-estradiol,corticosterone,diethylstilbestrol,dinoprost,doxorubicin,hyaluronic acid,hydrocortisone,methotrexate,mono-(2-ethylhexyl)phthalate,palmitic acid,stearic acid,tamoxifen,testosterone,tretinoin,vitamin A,zearalenone	22
Cardiovascular Disease,Cell Death and Survival,Organismal Injury and Abnormalities,Skeletal and Muscular Disorders	Cell death of cardiomyocytes	0.0113	0.27		0.86	11,12-epoxyeicosatrienoic acid,14,15-epoxyeicosatrienoic acid,4-hydroxynonenal,5-hydroxytryptamine,8,9-epoxyeicosatrienoic acid,albuterol,aldosterone,atenolol,beta-estradiol,cocaine,D-glucose,D-sphingosine,doxorubicin,epirubicin,isoproterenol,metoprolol,monocrotaline,N-acetyl-L-cysteine,niacinamide,nicotine,nifedipine,norepinephrine,phenylephrine,propranolol,sildenafil,sorbitol,tacrolimus,tretino…	29
Cell Signaling,Molecular Transport,Vitamin and Mineral Metabolism	Mobilization of Ca2+	0.0116	0.276		0.082	15(S)-HETE,15-deoxy-delta-12,14 -PGJ 2,5-hydroxytryptamine,5-oxo-6-8-11-14-(e,z,z,z)-eicosatetraenoic acid,9(S)-HPODE,9-hydroxy-(S)-10,12-octadecadienoic acid,acetylcholine,beta-estradiol,bimatoprost,caffeine,calcitriol,capsaicin,cholesterol,colchicine,corticosterone,D-glucose,D-sphingosine,dinoprost,docosahexaenoic acid,dopamine,epinephrine,ethylenediaminetetraacetic acid,gamma-glutamylalanine,g…	58
Cancer,Organismal Injury and Abnormalities	Incidence of tumor	0.0118	0.281		-1.758	2-amino-1-methyl-6-phenylimidazo-4-5-b-pyridine,2-amino-3-methylimidazo(4,5-f)quinoline,2-arachidonoylglycerol,4-hydroxy-3-methoxyphenylacetic acid,4-methylnitrosoamino-1-(3-pyridinyl)-1-butanone,4-phenylbutyric acid,aflatoxin B1,aldosterone,anastrozole,arachidonic acid,ascorbic acid,aspirin,beta-estradiol,bezafibrate,bicalutamide,butylated hydroxytoluene,butyric acid,caffeic acid,caffeine,carmus…	77
Cellular Compromise,Lipid Metabolism,Small Molecule Biochemistry	Peroxidation of lipid	0.0119	0.283		-1.472	(-)-epigallocatechin,4-hydroxynonenal,6-hydroxydopamine,6-hydroxymelatonin,acetaminophen,acetyl-L-carnitine,acrylamide,aminophylline,amiodarone,anserine,arachidonic acid,ascorbic acid,aspirin,atenolol,atorvastatin,beta-estradiol,bezafibrate,bilirubin,boldine,captopril,chloroform,cis-urocanic acid,citrulline,clopidogrel,corticosterone,coumestrol,creatine,cytarabine,D-glucose,D-serine,dextroampheta…	105
Lipid Metabolism,Molecular Transport,Small Molecule Biochemistry	Accumulation of lipid	0.0121	0.286		-0.966	(R)-limonene,17-alpha-ethinylestradiol,18:3(n-3) fatty acid,25-hydroxycholesterol,3-hydroxydodecanoic acid,4-phenylbutyric acid,5-hydroxytryptamine,7-ketocholesterol,8-epi-prostaglandin F2alpha,acetylcholine,alitretinoin,allopregnanolone,amiodarone,amprenavir,androstenedione,arachidonic acid,asiatic acid,atorvastatin,beta-estradiol,betaine,bezafibrate,capsaicin,carbamazepine,cerulenin,cholesterol…	98
Dermatological Diseases and Conditions,Immunological Disease,Inflammatory Disease,Inflammatory Response,Organismal Injury and Abnormalities	Atopic dermatitis	0.0131	0.289			6-keto-prostaglandin F1 alpha,alitretinoin,betamethasone,calcipotriene,dehydroisoandrosterone,dinoprost,fexofenadine,fluocinolone acetonide,fluocinonide,glycerol,hydrocortisone,hydroxyzine,lactic acid,methotrexate,methylprednisolone,montelukast,mupirocin,prostaglandin E2,retapamulin,tacrolimus,triamcinolone,triamcinolone acetonide	22
Hematological System Development and Function,Lymphoid Tissue Structure and Development,Tissue Morphology	Quantity of helper T lymphocytes	0.0131	0.289		-1.287	aldosterone,calcitriol,dehydroisoandrosterone,docosahexaenoic acid,glucosamine,histamine,imiquimod,lipoxin A4,methotrexate,ribavirin,streptozocin,tretinoin	12
Endocrine System Disorders,Gastrointestinal Disease,Metabolic Disease,Organismal Injury and Abnormalities	Hyperinsulinism	0.0131	0.289		-1.067	10E,12Z-octadecadienoic acid,androstenedione,atropine,bezafibrate,cholesterol,D-glucose,sucrose,testosterone	8
Cell Death and Survival	Apoptosis of breast cell lines	0.0131	0.289		0.707	beta-estradiol,calcifediol,D-glucose,doxorubicin,glutathione,hydrocortisone,hymecromone,methotrexate,sorbitol,tamoxifen,vorinostat	11
Cellular Movement	Invasion of colorectal cancer cell lines	0.0131	0.289		-1.684	chenodeoxycholic acid,cholic acid,deoxycholate,diallyl disulfide,hyaluronic acid,lithocholic acid,prostaglandin E2,spironolactone,sulindac	9
Organismal Injury and Abnormalities,Reproductive System Disease	Abnormal growth in endometrium	0.0131	0.289		0	2-arachidonoylglycerol,anastrozole,beta-estradiol,D-glucose,diethylstilbestrol,dinoprost,doxorubicin,epirubicin,estriol,hyaluronic acid,ixabepilone,platinum,propofol,tamoxifen,temsirolimus	15
Organ Morphology,Organismal Development,Reproductive System Development and Function	Mass of reproductive tract	0.0131	0.289			17-alpha-ethinylestradiol,atrazine,beta-estradiol,coumestrol,dehydroisoandrosterone,diethylstilbestrol,dihydrotestosterone,droloxifene,estrone,letrozole,levothyroxine,tamoxifen,testosterone	13
Carbohydrate Metabolism,Molecular Transport	Quantity of glycogen	0.0131	0.289		0.391	5-hydroxytryptamine,acetylcholine,D-glucose,dithiothreitol,fluoxetine,glucosamine,nicotine,oleic acid,palmitic acid,pterosin B,streptozocin	11
Cell Cycle	Sub-G1 phase	0.0131	0.289			arachidonic acid,butyric acid,caffeine,capsaicin,citric acid,doxorubicin,linoleic acid,N(omega)-hydroxyarginine,stearic acid	9
Cellular Development,Cellular Growth and Proliferation	Cell proliferation of pituitary cancer cell lines	0.0131	0.289		1.213	5-hydroxytryptamine,beta-estradiol,clomipramine,dopamine,estriol,estrone,fluoxetine,tretinoin	8
Nucleic Acid Metabolism	Quantity of NAD+	0.0131	0.289		-0.168	adenine,creatine,N-methyl-L-arginine,niacinamide,nicotinic acid,phenylephrine,phytol,thymidine	8
Cancer,Hematological Disease,Organismal Injury and Abnormalities	Malignant myeloid neoplasm	0.0131	0.289			5-azacytidine,6-mercaptopurine,amsacrine,cladribine,cytarabine,dasatinib,doxorubicin,fludarabine phosphate,glutathione,histamine,hydrocortisone,isotretinoin,L-asparagine,lomustine,lorazepam,methotrexate,methylprednisolone,mitoxantrone,pentostatin,phosphatidylserine,piperacillin,tacrolimus,tazobactam,thalidomide,tretinoin,voriconazole,vorinostat	27
Organismal Injury and Abnormalities,Reproductive System Disease	Abnormality of endometrium	0.0131	0.289		-0.225	2-arachidonoylglycerol,anastrozole,beta-estradiol,D-glucose,diethylstilbestrol,dinoprost,doxorubicin,epirubicin,estriol,hyaluronic acid,ixabepilone,misoprostol,platinum,propofol,tamoxifen,temsirolimus	16
Reproductive System Development and Function	Ovulation	0.0131	0.289		-0.64	17-alpha-ethinylestradiol,1D-chiro-inositol,beta-estradiol,dihydrotestosterone,L-arginine,N-methyl-L-arginine,prostaglandin E2	7
Developmental Disorder,Hereditary Disorder,Metabolic Disease,Neurological Disease,Organismal Injury and Abnormalities,Psychological Disorders	Cerebrotendinous xanthomatosis	0.0131	0.289			5beta-cholestane-3alpha,7alpha,12alpha,25-tetrol,7-ketocholesterol,7alpha-hydroxy-4-cholesten-3-one,chenodeoxycholic acid,cholestane-3beta,5alpha,6beta-triol,cholesterol	6
Cancer,Organismal Injury and Abnormalities	Soft tissue neoplasm	0.0131	0.289		0.555	aspirin,butyric acid,cinnamyl anthranilate,dasatinib,doxorubicin,epirubicin,flavokawain B,gemfibrozil,glutathione,irinotecan,L-cysteine,L-ornithine,lactose,linoleic acid,nicotine,nilotinib,tamoxifen,temsirolimus,valproic acid	19
Hereditary Disorder,Neurological Disease,Organismal Injury and Abnormalities	Spinocerebellar ataxia type 1	0.0131	0.289			creatine,D-glucose,glutamine,L-glutamic acid,myo-inositol,N-acetyl-L-aspartic acid	6
Gene Expression	Repression of RNA	0.0131	0.289		-0.946	4-phenylbutyric acid,beta-estradiol,butyric acid,L-arginine,niacinamide,sulindac,tretinoin	7
Organismal Injury and Abnormalities,Reproductive System Disease	Development of mammary lesion	0.0131	0.289			arachidonic acid,ascorbic acid,beta-estradiol,caffeic acid,caffeine,dehydroisoandrosterone,hyaluronic acid,tamoxifen,thymoquinone,tretinoin	10
Tissue Morphology	Loss of neurons in central nervous system	0.0131	0.289			6-hydroxydopamine,creatine,epinephrine,L-carnitine,perindopril,phosphatidylserine,quinolinic acid,tauroursodeoxycholic acid	8
Molecular Transport,Organismal Development	Secretion of gastric acid	0.0131	0.289		0.931	acetylcholine,ascorbic acid,atropine,bethanechol,D-glucose,histamine,L-glutamic acid,salicylic acid,sildenafil,succinic acid,theophylline	11
Cell Death and Survival	Apoptosis of melanoma cell lines	0.0131	0.289		-1.007	butyric acid,D-alpha-tocopheryl succinate,dimethyl fumarate,doxorubicin,L-phenylalanine,L-serine,L-tyrosine,N-acetyl-L-cysteine,pamidronic acid,quercetin,trehalose,tretinoin	12
Cell-To-Cell Signaling and Interaction,Nervous System Development and Function	Activation of pyramidal neurons	0.0131	0.289		0.447	5-hydroxytryptamine,amphetamine,beta-estradiol,bumetanide,dopamine,epinephrine,GABA,norepinephrine,phenylephrine	9
Endocrine System Development and Function,Molecular Transport,Small Molecule Biochemistry	Secretion of hormone	0.0135	0.296		0.22	15-deoxy-delta-12,14 -PGJ 2,20alpha-hydroxycholesterol,5-hydroxytryptamine,aflatoxin B1,alitretinoin,androstenedione,arachidonic acid,beta-estradiol,capsaicin,citrinin,D-aspartic acid,D-glucose,DDT,dehydroisoandrosterone,dibutyl phthalate,diethylstilbestrol,dihydrotestosterone,dinoprost,epinephrine,hydrocortisone,linoleic acid,midazolam,N-methyl-L-arginine,naltrexone,norepinephrine,oleic acid,pal…	33
Organismal Injury and Abnormalities,Tissue Morphology	Size of lesion	0.0144	0.312			2-amino-1-methyl-6-phenylimidazo-4-5-b-pyridine,20-hydroxyeicosatetraenoic acid,4-methylnitrosoamino-1-(3-pyridinyl)-1-butanone,4-phenylbutyric acid,aflatoxin B1,amobarbital,ascorbic acid,aspirin,atorvastatin,beta-estradiol,butylated hydroxytoluene,capsaicin,cholesterol,cilostazol,citalopram,creatine,cucurbitacin B,dasatinib,doxorubicin,edaravone,erlotinib,estrone,fentanyl,ferulic acid,hyodeoxych…	52
Cell Death and Survival	Cell death of fibroblast cell lines	0.0144	0.312		1.837	25-hydroxycholesterol,4-aminophenol,4-phenylbutyric acid,7-ketocholesterol,acetaminophen,acetazolamide,arachidonic acid,aspirin,atorvastatin,azetidyl-2-carboxylic acid,benzoquinone,colchicine,cytarabine,D-glucose,D-sphingosine,dopamine,doxorubicin,glutamine,L-cysteine,linoleic acid,lovastatin,methotrexate,mitoxantrone,N-acetyl-L-cysteine,oleic acid,palmitic acid,phenylephrine,prostaglandin E2,pyr…	37
Cancer,Gastrointestinal Disease,Organismal Injury and Abnormalities	Stomach tumor	0.0144	0.312			amoxicillin,ascorbic acid,aspirin,bupropion,butyric acid,citric acid,cladribine,D-glucose,dexmedetomidine,doxorubicin,epirubicin,fludarabine phosphate,fumaric acid,hydroxyproline,irinotecan,L-aspartic acid,L-cysteine,L-glutamic acid,L-histidine,L-isoleucine,L-lysine,L-methionine,L-phenylalanine,L-serine,L-threonine,L-tyrosine,lactic acid,lapatinib,omeprazole,pravastatin,rabeprazole,sedoheptulose …	35
Free Radical Scavenging	Synthesis of reactive oxygen species	0.0144	0.312		-0.024	1-aminocyclopropane-1-carboxylic acid,10E,12Z-octadecadienoic acid,12-hydroxyeicosatetraenoic acid,14,15-epoxyeicosatrienoic acid,15(S)-HETE,15-deoxy-delta-12,14 -PGJ 2,17-alpha-ethinylestradiol,2,4-diamino-6-hydroxypyrimidine,2-arachidonoylglycerol,2-hydroxyestradiol,2-oxoglutaric acid,3,4-dihydroxyphenylethanol,3-hydroxyanthranilic acid,3-hydroxykynurenine,4-aminophenol,4-cresol,4-hydroxyestrad…	221
Lipid Metabolism,Molecular Transport,Small Molecule Biochemistry	Secretion of steroid	0.0148	0.321		1.032	12-hydroxyeicosatetraenoic acid,15-deoxy-delta-12,14 -PGJ 2,17-alpha-ethinylestradiol,20alpha-hydroxycholesterol,25-hydroxycholesterol,5-hydroxytryptamine,aflatoxin B1,alitretinoin,allopregnanolone,androstenedione,arachidonic acid,atenolol,beta-estradiol,beta-muricholic acid,capsaicin,cholesterol,cisapride,citrinin,colchicine,D-aspartic acid,D-sphingosine,DDT,dehydroisoandrosterone,dibutyl phthal…	51
Free Radical Scavenging	Production of superoxide	0.0151	0.325		-0.594	15-deoxy-delta-12,14 -PGJ 2,17-alpha-ethinylestradiol,2,4-diamino-6-hydroxypyrimidine,3-hydroxyanthranilic acid,3-hydroxykynurenine,aldosterone,arachidonic acid,ascorbic acid,aspirin,atorvastatin,beta-estradiol,bilirubin,biliverdine,caffeine,capsaicin,captopril,carmustine,cilostazol,corticosterone,D-glucose,dihydrotestosterone,dinoprost,docosahexaenoic acid,doxorubicin,ecabet,fluoxetine,formotero…	67
Neurological Disease	Damage of nervous system	0.0151	0.325		0.994	15(S)-HETE,1D-chiro-inositol,2-aminoadipic acid,3-alpha,17-beta-androstanediol,3-hydroxy-L-kynurenine,4-hydroxynonenal,5(S)-HETE,6-hydroxydopamine,7-ketocholesterol,acetaminophen,alanylglutamine,allopregnanolone,amantadine,aminophylline,ampicillin,ascorbic acid,aspirin,atorvastatin,beta-estradiol,bilobalide,biperiden,bumetanide,butyric acid,citalopram,cocaine,creatine,cycloserine,D-glucose,dehydr…	87
Cell Death and Survival	Cytotoxicity	0.0153	0.328		0.29	12-hydroxyeicosatetraenoic acid,6-hydroxydopamine,6-mercaptopurine,benzoic acid,beta-estradiol,butylated hydroxytoluene,calcitriol,chloroform,cholic acid,D-glucose,D-sphingosine,domoic acid,dopamine,doxorubicin,edaravone,glutamine,glutathione,hyaluronic acid,L-glutamic acid,lactic acid,mannitol,methotrexate,methylprednisolone,N,N-dimethylsphingosine,N-acetyl-L-cysteine,N-methyl-D-aspartate,N-meth…	37
Cancer,Gastrointestinal Disease,Organismal Injury and Abnormalities	Colon tumor	0.016	0.332		-0.528	2-amino-1-methyl-6-phenylimidazo-4-5-b-pyridine,2-amino-3-methylimidazo(4,5-f)quinoline,5'-methylthioadenosine,aspirin,atorvastatin,bezafibrate,citalopram,citric acid,D-glucose,erythromycin,fumaric acid,hydroxyproline,irinotecan,L-aspartic acid,L-cysteine,L-glutamic acid,L-histidine,L-isoleucine,L-lysine,L-methionine,L-phenylalanine,L-serine,L-threonine,L-tyrosine,lactic acid,linoleic acid,lorata…	36
Cardiovascular Disease,Organismal Injury and Abnormalities	Atherosclerosis	0.0164	0.332		1.013	2-arachidonoylglycerol,3-nitrotyrosine,6-mercaptopurine,7-ketocholesterol,abscisic acid,acetaminophen,aldosterone,aliskiren,amlodipine,amprenavir,ascorbic acid,aspirin,atenolol,atorvastatin,beta-estradiol,bezafibrate,bilirubin,biliverdine,bisoprolol,caffeine,captopril,cholesterol,cilostazol,clopidogrel,colchicine,colestipol,D-glucose,dexmedetomidine,dihydrotestosterone,enoximone,escitalopram,esmo…	92
Organismal Survival	Lifespan of organism	0.0169	0.332		1.946	4-phenylbutyric acid,ascorbic acid,aspirin,butyric acid,creatine,enrofloxacin,ibuprofen,memantine,N(1)-methylnicotinamide,N-acetyl-L-cysteine,ramipril,spermidine,temsirolimus,trehalose	14
Neurological Disease,Organismal Injury and Abnormalities	Brain atrophy	0.0169	0.332		-1.656	4-phenylbutyric acid,butyric acid,citalopram,creatine,hydrocortisone,memantine,quinolinic acid,sertraline,smilagenin,tauroursodeoxycholic acid,trehalose,vorinostat	12
Hematological System Development and Function,Inflammatory Response,Tissue Morphology	Quantity of neutrophils	0.0169	0.332		0.114	11,12-epoxyeicosatrienoic acid,14,15-epoxyeicosatrienoic acid,8,9-epoxyeicosatrienoic acid,aldosterone,amiodarone,ampicillin,capsaicin,corticosterone,doxorubicin,ethyl pyruvate,histamine,hyaluronic acid,metronidazole,neomycin,ranitidine,roquefortine,rosiglitazone,salmeterol,tacrolimus	19
Cell Morphology,Organ Morphology,Skeletal and Muscular System Development and Function,Tissue Morphology	Size of muscle cells	0.0169	0.332			acetoacetic acid,creatine,dinoprost,glutamine,isoproterenol,linoleic acid,norepinephrine,phenylephrine,propranolol,rosiglitazone,sildenafil,tacrolimus,tretinoin	13
Organismal Injury and Abnormalities,Reproductive System Disease	Benign pelvic disease	0.0169	0.332		-0.218	17-alpha-ethinylestradiol,8-oxo-7-hydrodeoxyguanosine,anastrozole,beta-estradiol,cefotaxime,ceftizoxime,danazol,desogestrel,diethylstilbestrol,dinoprost,epinephrine,erythromycin,estriol,letrozole,levofloxacin,metronidazole,misoprostol,ofloxacin,pentoxifylline,piperacillin,prostaglandin E2,tamoxifen,ticarcillin,tretinoin,trovafloxacin	25
Nervous System Development and Function	Neuroprotection of cerebral cortex	0.0169	0.332		-0.734	3-hydroxykynurenine,beta-estradiol,creatine,D-glucose,L-glutamic acid,lactic acid,N-methyl-D-aspartate,phenytoin,quinolinic acid,tacrolimus	10
Carbohydrate Metabolism,Molecular Transport,Small Molecule Biochemistry	Release of glycerol	0.0169	0.332		-0.48	caffeine,capsaicin,dehydroisoandrosterone,epinephrine,isoproterenol,lactic acid,nicotinic acid,norepinephrine,oleoylethanolamide,palmitic acid	10
Behavior	Sexual behavior	0.0169	0.332		0.99	5-hydroxytryptamine,allopregnanolone,amphetamine,beta-estradiol,diethylstilbestrol,dihydrotestosterone,dopamine,prostaglandin E2,testosterone	9
Nervous System Development and Function	Neuroprotection of brain	0.0169	0.332		-0.862	3-hydroxykynurenine,beta-estradiol,caffeine,creatine,D-glucose,L-glutamic acid,lactic acid,N-methyl-D-aspartate,phenytoin,quinolinic acid,tacrolimus	11
Cell Death and Survival	Cell death of chondrocytes	0.0169	0.332		1.405	15-deoxy-delta-12,14 -PGJ 2,cholesterol,dehydroisoandrosterone,geranylgeranylacetone,hyaluronic acid,ibuprofen,L-cystine,L-glutamic acid,N-acetyl-L-cysteine,ofloxacin,prostaglandin D2,prostaglandin E2	12
Nervous System Development and Function	Neuroprotection of cerebral cortex cells	0.0169	0.332		-0.765	3-hydroxykynurenine,beta-estradiol,creatine,D-glucose,L-glutamic acid,lactic acid,N-methyl-D-aspartate,quinolinic acid,tacrolimus	9
Tissue Morphology	Quantity of epithelial tissue	0.0169	0.332		-0.41	amiodarone,atorvastatin,beta-estradiol,calcipotriene,D-glucose,decursin,dibutyl phthalate,diethylstilbestrol,dimethylformamide,fluoxetine,glyceollin,N,N-dimethylsphingosine,N-acetyl-L-cysteine,pilocarpine,ramipril,S-adenosylmethionine,scopolamine,tamoxifen,testosterone,thymidine,tretinoin,vitamin A	22
Endocrine System Development and Function,Lipid Metabolism,Molecular Transport,Small Molecule Biochemistry	Quantity of estrogen	0.0169	0.332		-0.585	17-alpha-ethinylestradiol,anastrozole,androstenediol,androstenedione,atrazine,calcitriol,carvacrol,cholesterol,dehydroisoandrosterone,dibutyl phthalate,estrone,gemfibrozil,letrozole,levothyroxine,monocrotophos,nevirapine,streptozocin,tamoxifen,testosterone,tramadol,trilostane	21
Cell Death and Survival	Neuronal cell death	0.017	0.332		1.061	1,7-dimethylxanthine,15-deoxy-delta-12,14 -PGJ 2,2-aminoadipic acid,2-arachidonoylglycerol,2-hydroxyestradiol,24-hydroxycholesterol,3-hydroxybutyric acid,3-hydroxykynurenine,4-aminophenol,4-anisidine,4-butyrolactone,4-hydroxynonenal,4-phenylbutyric acid,5-aminovaleric acid,5-hydroxytryptamine,6-hydroxydopamine,acetaminophen,acetyl-L-carnitine,alitretinoin,allopregnanolone,amphetamine,arecoline,ar…	122
Cell-To-Cell Signaling and Interaction,Nervous System Development and Function	Activation of neurons	0.0171	0.332		0.202	2-phenethylamine,5-hydroxytryptamine,6-hydroxydopamine,amphetamine,beta-estradiol,betaxolol,bumetanide,capsaicin,citalopram,citric acid,cocaine,D-glucose,dihydroxyphenylethylene glycol,dopamine,epiallopregnanolone,epinephrine,escitalopram,GABA,L-glutamic acid,lactic acid,linoleic acid,mecamylamine,methylphenidate,N-methyl-D-aspartate,naratriptan,nicotine,norepinephrine,phenylephrine,pilocarpine,p…	36
Cellular Movement	Migration of tumor cell lines	0.0172	0.332	Decreased	-2.303	11,12-epoxyeicosatrienoic acid,14,15-epoxyeicosatrienoic acid,15(S)-HETE,2-arachidonoylglycerol,3-beta,17-beta-androstanediol,5-azacytidine,5-hydroxytryptamine,8,9-epoxyeicosatrienoic acid,beta-estradiol,butylidenephthalide,butyric acid,caffeic acid,caffeine,calcitriol,capsaicin,cholesterol,citalopram,colchicine,cucurbitacin B,D-glucose,D-sphingosine,dasatinib,dehydroisoandrosterone,diallyl disul…	56
Lipid Metabolism,Molecular Transport,Small Molecule Biochemistry	Secretion of lipid	0.0174	0.332		1.274	12-hydroxyeicosatetraenoic acid,15-deoxy-delta-12,14 -PGJ 2,17-alpha-ethinylestradiol,20alpha-hydroxycholesterol,25-hydroxycholesterol,5-hydroxytryptamine,aflatoxin B1,aldosterone,alitretinoin,allopregnanolone,amiodarone,androstenedione,arachidonic acid,arecoline,atenolol,beta-estradiol,beta-muricholic acid,bezafibrate,calcitriol,capsaicin,cholesterol,cis-urocanic acid,cisapride,citrinin,colchici…	65
Cancer,Organismal Injury and Abnormalities	Malignant genitourinary solid tumor	0.0177	0.332	Decreased	-2.557	17-alpha-ethinylestradiol,2-arachidonoylglycerol,2-naphthylamine,5-hydroxytryptamine,altretamine,amlodipine,anastrozole,androstenedione,ascorbic acid,aspirin,benzidine,beta-D-glucose,beta-estradiol,bicalutamide,bupropion,caffeine,calcitriol,carmustine,cephalexin,cholesterol,ciprofloxacin,citalopram,cycloserine,D-glucose,dasatinib,dehydroisoandrosterone,deoxypyridinoline,desflurane,dexmedetomidine…	99
Cell-To-Cell Signaling and Interaction	Interaction of blood cells	0.0184	0.332		-0.866	11,12-epoxyeicosatrienoic acid,15(S)-HETE,15-deoxy-delta-12,14 -PGJ 2,5,6-epoxyeicosatrienoic acid,5-hydroxytryptamine,5-oxo-6-8-11-14-(e,z,z,z)-eicosatetraenoic acid,aldosterone,alitretinoin,amlodipine,arachidonic acid,ascorbic acid,aspirin,atorvastatin,beta-estradiol,calcitriol,cholesterol,chondroitin sulfate B,cilostazol,colchicine,corticosterone,D-glucose,dopamine,epinephrine,epoprostenol,est…	61
Cancer,Organismal Injury and Abnormalities	Frequency of tumor	0.0185	0.332		-1.779	2-amino-1-methyl-6-phenylimidazo-4-5-b-pyridine,2-amino-3-methylimidazo(4,5-f)quinoline,2-arachidonoylglycerol,4-hydroxy-3-methoxyphenylacetic acid,4-methylnitrosoamino-1-(3-pyridinyl)-1-butanone,4-phenylbutyric acid,aflatoxin B1,aldosterone,anastrozole,arachidonic acid,ascorbic acid,aspirin,beta-estradiol,bezafibrate,bicalutamide,butylated hydroxytoluene,butyric acid,caffeic acid,caffeine,carmus…	72
Cellular Development,Cellular Growth and Proliferation,Organ Development,Skeletal and Muscular System Development and Function,Tissue Development	Proliferation of smooth muscle cells	0.0185	0.332		-1.571	15-deoxy-delta-12,14 -PGJ 2,2-hydroxyestradiol,4-hydroxynonenal,5-hydroxytryptamine,6-mercaptopurine,abscisic acid,aldosterone,arachidonic acid,aspirin,atorvastatin,beta-estradiol,bilirubin,butyric acid,cholesterol,cilostazol,citalopram,D-glucose,dehydroisoandrosterone,docosahexaenoic acid,epinephrine,epoprostenol,fluoxetine,histamine,hyaluronic acid,isoproterenol,linoleic acid,lovastatin,mevalon…	44
Organismal Injury and Abnormalities,Renal and Urological Disease	Urination disorder	0.0189	0.332		0.419	(S)-duloxetine,4-phenylbutyric acid,aliskiren,amlodipine,aspirin,atomoxetine,atorvastatin,atropine,beta-estradiol,betaine,caffeine,calcitriol,captopril,carbamazepine,dasatinib,dehydroisoandrosterone,doxorubicin,flavoxate,gabapentin,glutamine,glycerol,irbesartan,L-arginine,L-carnitine,L-methionine,lisinopril,maleic acid,mesalamine,methotrexate,methylprednisolone,metoprolol,morin,N-(L-arginino)succ…	52
Neurological Disease,Organismal Injury and Abnormalities	Damage of nervous tissue	0.0189	0.332		1.681	15(S)-HETE,1D-chiro-inositol,3-hydroxy-L-kynurenine,4-hydroxynonenal,5(S)-HETE,6-hydroxydopamine,7-ketocholesterol,aspirin,bilobalide,cocaine,creatine,D-glucose,dehydroisoandrosterone,dopamine,ethyl pyruvate,L-glutamic acid,luteolin,methamphetamine,metronidazole,N-methyl-D-aspartate,pimozide,promethazine,pyridoxine,quercetin,quinolinic acid,riboflavin,ropinirole,rosiglitazone,streptozocin,tacroli…	33
Cell Death and Survival	Apoptosis of hepatoma cell lines	0.0189	0.332		-1.135	25-hydroxycholesterol,4-phenylbutyric acid,acetaminophen,arachidonic acid,atorvastatin,butyric acid,chenodeoxycholic acid,deoxycholate,diallyl disulfide,doxorubicin,glutathione,glycochenodeoxycholate,glycodeoxycholic acid,luteolin,mevalonic acid,mitoxantrone,N,N-dimethylsphingosine,N-acetyl-L-cysteine,palmitic acid,propofol,rosiglitazone,stearic acid,taurochenodeoxycholate,taurodeoxycholic acid,t…	27
Neurological Disease	Neurological signs	0.0189	0.332		0.402	24-hydroxycholesterol,3-hydroxykynurenine,3-nitrotyrosine,4-hydroxynonenal,4-phenylbutyric acid,6-hydroxydopamine,8-oxo-7-hydrodeoxyguanosine,acetylcholine,acyclovir,amantadine,arecoline,aripiprazole,aspirin,atomoxetine,baclofen,beta-estradiol,betahistine,bethanechol,bupropion,buspirone,caffeine,capsaicin,citric acid,citrulline,creatine,dasatinib,dexmedetomidine,dicyclomine,docosahexaenoic acid,d…	92
Connective Tissue Development and Function,Lipid Metabolism,Small Molecule Biochemistry,Tissue Morphology	Lipolysis of adipocytes	0.0191	0.332		-0.708	3-hydroxybutyric acid,3-hydroxyoctanoic acid,4-hydroxybenzoic acid,benzoic acid,caffeic acid,epinephrine,isoproterenol,norepinephrine,protocatechuic acid,pyruvic acid,rosiglitazone,salicylic acid,terbutaline,trans-cinnamic acid	14
Organ Morphology,Reproductive System Development and Function,Tissue Morphology	Quantity of germ cells	0.0191	0.332		-0.699	6-mercaptopurine,amsacrine,arachidonic acid,ascorbic acid,beta-estradiol,corticosterone,cytarabine,desogestrel,diethylstilbestrol,dihydrotestosterone,docosahexaenoic acid,doxorubicin,epirubicin,fludarabine phosphate,guanethidine,methotrexate,mitoxantrone,procarbazine,streptozocin,testosterone,tretinoin,vitamin A	22
Neurological Disease,Organismal Injury and Abnormalities,Psychological Disorders	Striatal degeneration	0.0191	0.332		1.301	3-hydroxy-L-kynurenine,6-hydroxydopamine,butyric acid,creatine,dihydrolipoic acid,dopamine,L-glutamic acid,N-methyl-D-aspartate,niacinamide,nicotine,quinolinic acid,tert-butyl-hydroquinone,tetrabenazine	13
Cell Morphology	Mineralization of connective tissue cells	0.0191	0.332		0.646	ascorbic acid,beta-estradiol,calcitriol,D-glucose,dasatinib,glucosamine,L-glutamic acid,N-acetylglucosamine,testosterone,ursodeoxycholic acid,vitamin K2	11
Amino Acid Metabolism,Molecular Transport,Small Molecule Biochemistry	Efflux of L-alanine	0.0191	0.332		-1.414	2-aminoisobutyric acid,beta-alanine,D-alanine,D-cysteine,D-serine,L-alanine,L-cysteine,L-methionine,L-serine,L-threonine	10
Cell-To-Cell Signaling and Interaction,Skeletal and Muscular System Development and Function	Activation of muscle cells	0.0191	0.332		-1.51	15-deoxy-delta-12,14 -PGJ 2,cholesterol,cholic acid,creatine,dehydroisoandrosterone,epinephrine,lithocholic acid,N-acetylglucosamine,N-methyl-L-arginine,ricinoleic acid	10
Connective Tissue Development and Function,Skeletal and Muscular System Development and Function,Tissue Development	Morphology of bone	0.0191	0.332			14,15-epoxyeicosatrienoic acid,17-alpha-ethinylestradiol,adenine,ascorbic acid,beta-estradiol,calcitriol,diethylstilbestrol,isoproterenol,L-glutamic acid,leukotriene B4,methylprednisolone,N-acetyl-L-cysteine,nicotine,norepinephrine,pamidronic acid,propranolol,risedronic acid,rosiglitazone,tamoxifen,tretinoin	20
Infectious Diseases	Replication of junin virus	0.0191	0.332		1.294	2'-deoxyadenosine,adenine,dehydroisoandrosterone,deoxyguanosine,epi-androsterone,guanine,guanosine,inosine,ribavirin	9
Cell Cycle	G1/S phase transition	0.0191	0.332		-0.625	15-deoxy-delta-12,14 -PGJ 2,3-hydroxyanthranilic acid,3-hydroxykynurenine,beta-estradiol,butyric acid,caffeine,cholesterol,dihydrotestosterone,epinephrine,epirubicin,prostaglandin A2,rosiglitazone,tretinoin	13
Immunological Disease	Immediate hypersensitivity	0.0191	0.332		1.312	6-keto-prostaglandin F1 alpha,alitretinoin,aspirin,astemizole,betamethasone,calcipotriene,chlorpheniramine,clemastine,colchicine,dehydroisoandrosterone,dinoprost,diphenhydramine,doxorubicin,epinephrine,ertapenem,fexofenadine,fluocinolone acetonide,fluocinonide,glycerol,histamine,hydrocortisone,hydroxyzine,lactic acid,loratadine,methotrexate,methylprednisolone,montelukast,mupirocin,prostaglandin E…	34
Cell-To-Cell Signaling and Interaction	Binding of bacteria	0.0191	0.332		-0.478	4-nitrophenol,beta-D-galactopyranosyl-(1->3)-N-acetyl-D-glucosamine,chondroitin sulfate B,D-mannose,ethylenediaminetetraacetic acid,hyaluronic acid,maltose,mannan,N-acetyllactosamine,phosphorylcholine	10
Cellular Growth and Proliferation	Cytostasis of tumor cell lines	0.0191	0.332		-0.153	15-deoxy-delta-12,14 -PGJ 2,4-phenylbutyric acid,5-azacytidine,anastrozole,asiatic acid,beta-estradiol,bicalutamide,butyric acid,calcitriol,cytarabine,dihydrotestosterone,docosahexaenoic acid,doxorubicin,indole-3-carbinol,irinotecan,letrozole,lovastatin,pamidronic acid,phenylacetic acid,pravastatin,prostaglandin E2,tamoxifen,testosterone,tretinoin,vorinostat	25
Organ Morphology,Reproductive System Development and Function,Tissue Morphology	Quantity of gonadal cells	0.0191	0.332		-0.581	6-mercaptopurine,amsacrine,arachidonic acid,ascorbic acid,beta-estradiol,corticosterone,cytarabine,desogestrel,dibutyl phthalate,diethylstilbestrol,dihydrotestosterone,docosahexaenoic acid,doxorubicin,epirubicin,fludarabine phosphate,guanethidine,methotrexate,mitoxantrone,procarbazine,streptozocin,testosterone,tretinoin,vitamin A	23
Hereditary Disorder,Organismal Injury and Abnormalities,Skeletal and Muscular Disorders	Hereditary myopathy	0.0191	0.332		-1.045	ajmaline,ascorbic acid,butyric acid,carbamazepine,creatine,D-glucose,glutamine,L-carnitine,lisinopril,mexiletine,N-acetyl-L-cysteine,N-acetylneuraminic acid,nebivolol,phenytoin,ramipril,spironolactone,tadalafil,tamoxifen,testosterone,tocainide,valproic acid	21
Cardiovascular System Development and Function,Cellular Movement	Migration of vascular endothelial cells	0.0196	0.332		-1.348	11,12-epoxyeicosatrienoic acid,14,15-epoxyeicosatrienoic acid,15(S)-HETE,2-deoxy-D-ribose,5(S)-HETE,5,6-epoxyeicosatrienoic acid,5-hydroxytryptamine,8,9-epoxyeicosatrienoic acid,8-epi-prostaglandin F2alpha,delta-tocotrienol,histamine,hyaluronic acid,levothyroxine,mevalonic acid,prostaglandin E2,valproic acid	16
Hair and Skin Development and Function,Organ Development	Growth of skin	0.0196	0.332		1.903	(-)-gossypol,(6)-gingerol,alitretinoin,bimatoprost,butyric acid,caffeine,calcitriol,capsaicin,chondroitin sulfate B,D-glucose,dihydrotestosterone,glycerol,hyaluronic acid,hydrocortisone,hymecromone,iloprost,luteolin,methotrexate,minoxidil,N-acetyl-L-cysteine,prostaglandin E2,spermidine,tacrolimus,tamoxifen,testosterone,thymidine,tretinoin,valproic acid,vitamin A	29
Cell Death and Survival,Endocrine System Disorders,Gastrointestinal Disease,Organismal Injury and Abnormalities	Cell death of islet cells	0.0196	0.332		-1.098	ascorbic acid,beta-estradiol,butylated hydroxytoluene,D-glucose,dithiothreitol,doxorubicin,GABA,glucosamine,glutamine,glutathione,N-methyl-L-arginine,niacinamide,oleic acid,palmitic acid,stearic acid,streptozocin,vitamin A	17
Cellular Compromise,Cellular Function and Maintenance	Endoplasmic reticulum stress response	0.0196	0.332		-0.801	10E,12Z-octadecadienoic acid,11,12-epoxyeicosatrienoic acid,14,15-epoxyeicosatrienoic acid,4-hydroxynonenal,4-phenylbutyric acid,7-ketocholesterol,8,9-epoxyeicosatrienoic acid,atorvastatin,butyric acid,D-glucose,dithiothreitol,docosahexaenoic acid,glutamine,N-acetyl-L-cysteine,N-butyldeoxynojirimycin,oleic acid,palmitic acid,patulin,pentoxifylline,tauroursodeoxycholic acid,tretinoin,valproic acid	22
Neurological Disease,Organismal Injury and Abnormalities	Degeneration of brain	0.0196	0.332		0.983	3-hydroxy-L-kynurenine,6-hydroxydopamine,beta-estradiol,butyric acid,carbamazepine,corticosterone,creatine,dihydrolipoic acid,dopamine,ethosuximide,felbamate,gabapentin,L-glutamic acid,L-phenylalanine,L-valine,N-methyl-D-aspartate,niacinamide,nicotine,phenobarbital,phenytoin,quinolinic acid,sphingosyl beta-glucoside,streptozocin,tert-butyl-hydroquinone,tetrabenazine,valproic acid,vigabatrin	27
Amino Acid Metabolism,Molecular Transport,Small Molecule Biochemistry	Efflux of amino acids	0.0196	0.332		-1.46	2-aminoisobutyric acid,benzoic acid,beta-alanine,biotin,cocaine,D-alanine,D-cysteine,D-serine,L-alanine,L-cysteine,L-leucine,L-methionine,L-serine,L-threonine,levothyroxine,N-methyl-D-aspartate,pyruvic acid	17
Cellular Function and Maintenance	Metabolism by tumor cell lines	0.0197	0.332		-1.982	calcitriol,D-glucose,glutamine,niacinamide,tretinoin	5
Cellular Growth and Proliferation,Nervous System Development and Function	Inhibition of pyramidal neurons	0.0197	0.332			5-hydroxytryptamine,dopamine,GABA,norepinephrine	4
Cell Death and Survival,Cell Morphology,Nervous System Development and Function,Neurological Disease,Tissue Morphology	Loss of motor neurons	0.0197	0.332			creatine,lactic acid,pyruvic acid,rosiglitazone,testosterone	5
Cell Cycle	G1/S phase transition of tumor cell lines	0.0197	0.332			beta-estradiol,butyric acid,dihydrotestosterone,epinephrine,prostaglandin A2	5
Connective Tissue Development and Function,Tissue Morphology	Quantity of cartilage tissue	0.0197	0.332			beta-estradiol,calcitriol,dehydroisoandrosterone,prostaglandin E2,testosterone	5
Organ Morphology,Renal and Urological System Development and Function	Quantity of nephron	0.0197	0.332		-1.067	beta-estradiol,epinephrine,isoproterenol,N,N-dimethylarginine,N-acetyl-L-cysteine,nifedipine,tretinoin	7
Organ Morphology,Organismal Development,Reproductive System Development and Function	Mass of ovary	0.0197	0.332			atrazine,beta-estradiol,dehydroisoandrosterone,diethylstilbestrol,letrozole,levothyroxine,tamoxifen,testosterone	8
Connective Tissue Development and Function,Skeletal and Muscular System Development and Function	Bone mineral density of femur	0.0197	0.332		0.94	27-hydroxycholesterol,adenine,alfacalcidol,beta-estradiol,calcitriol,dehydroisoandrosterone,levothyroxine	7
Cell Death and Survival,Neurological Disease,Organismal Injury and Abnormalities	Apoptosis of anterior pituitary cells	0.0197	0.332		1.223	beta-estradiol,dopamine,L-glutamic acid,N-methyl-L-arginine,rosiglitazone	5
Cell Cycle,Connective Tissue Development and Function	Arrest in G1 phase of fibroblast cell lines	0.0197	0.332			butyric acid,cholesterol,D-glucose,doxorubicin,epinephrine,lovastatin	6
Cellular Function and Maintenance	Endocytosis by tumor cell lines	0.0197	0.332		0.689	cholesterol,hyaluronic acid,palmitic acid,phosphatidylserine	4
Cellular Assembly and Organization	Proliferation of peroxisomes	0.0197	0.332		0.392	2-ethylhexanoic acid,4-phenylbutyric acid,alitretinoin,aspirin,bezafibrate,cinnamyl anthranilate,clotrimazole,dehydroisoandrosterone,dibutyl phthalate,dioctyl adipate,gemfibrozil,hexadecanedioic acid,hexanoic acid,mono-(2-ethylhexyl)phthalate,rosiglitazone,valproic acid	16
Cellular Development,Cellular Growth and Proliferation,Organ Development,Reproductive System Development and Function	Proliferation of germ cells	0.0197	0.332			alitretinoin,beta-estradiol,diethylstilbestrol,testosterone,tretinoin,vitamin A	6
Cell Morphology	Shape of cells	0.0197	0.332			15-deoxy-delta-12,14 -PGJ 2,dinoprost,glutathione,prostaglandin E2,tretinoin	5
Cellular Assembly and Organization,DNA Replication, Recombination, and Repair	Quantity of centrosome	0.0197	0.332		-1	2'-deoxyadenosine,deoxycytidine,deoxyguanosine,thymidine	4
Molecular Transport	Increased Levels of Blood Urea Nitrogen	0.0197	0.332		-0.132	acetaminophen,adenine,atorvastatin,D-serine,glycerol,hygromycin B,phenobarbital,pravastatin,pyridine,quinidine,streptozocin	11
Cancer,Organismal Injury and Abnormalities	Fibrosarcoma	0.0197	0.332			butyric acid,doxorubicin,glutathione,L-cysteine,L-ornithine	5
Cell Cycle	Arrest in G1 phase of breast cancer cell lines	0.0197	0.332			androstenedione,beta-estradiol,corticosterone,doxorubicin,L-glutamic acid,letrozole,lovastatin,prostaglandin A2	8
Amino Acid Metabolism,Molecular Transport,Small Molecule Biochemistry	Transport of sulfur amino acid	0.0197	0.332		-1.091	D-glucose,L-alanine,L-cysteine,sarcosine	4
Endocrine System Development and Function	Insulin sensitivity index	0.0197	0.332			D-glucose,dihydrotestosterone,rosiglitazone,testosterone,tretinoin	5
Endocrine System Development and Function,Small Molecule Biochemistry	Binding of melatonin	0.0197	0.332		0.762	5-hydroxytryptamine,5-methoxytryptamine,beta-estradiol,N-acetylserotonin	4
Cell Cycle,Cell-To-Cell Signaling and Interaction,Cellular Growth and Proliferation	Contact growth inhibition of tumor cell lines	0.0197	0.332		-1.195	15-deoxy-delta-12,14 -PGJ 2,asiatic acid,bicalutamide,butyric acid,calcitriol,dihydrotestosterone,doxorubicin,irinotecan,lovastatin,pamidronic acid,prostaglandin E2,tamoxifen,tretinoin,vorinostat	14
Hereditary Disorder,Neurological Disease,Organismal Injury and Abnormalities,Skeletal and Muscular Disorders	Spinal muscular atrophy	0.0197	0.332			butyric acid,creatine,L-carnitine,testosterone,valproic acid	5
Cellular Development,Reproductive System Development and Function	Differentiation of gonadal cells	0.0197	0.332			alitretinoin,anastrozole,beta-estradiol,diethylstilbestrol,prostaglandin D2,testosterone,tretinoin	7
Organ Development,Tissue Development	Growth of intestinal mucosa	0.0197	0.332		0	glutamine,putrescine,spermidine,spermine	4
Organismal Injury and Abnormalities,Reproductive System Disease	Benign uterine disease	0.0197	0.332		-0.218	beta-estradiol,cefotaxime,desogestrel,diethylstilbestrol,epinephrine,estriol,letrozole,metronidazole,misoprostol,piperacillin,tamoxifen,ticarcillin,tretinoin	13
Organismal Injury and Abnormalities,Renal and Urological Disease	Dysfunction of kidney	0.0197	0.332		1.131	adenine,chloroform,creatine,doxorubicin,ethyl pyruvate,GABA,methotrexate,spironolactone,succinylacetone,zearalenone	10
Cancer,Organismal Injury and Abnormalities	Angiogenesis of tumor	0.0197	0.332		-1.067	arachidonic acid,beta-estradiol,dasatinib,dinoprost,dopamine,doxorubicin,erlotinib,tamoxifen	8
Organ Morphology,Organismal Development	Mass of secretory structure	0.0197	0.332			atrazine,beta-estradiol,diethylstilbestrol,dihydrotestosterone,guanethidine,levothyroxine,sulpiride,tamoxifen,testosterone	9
Cardiovascular System Development and Function,Cellular Development,Cellular Function and Maintenance,Cellular Growth and Proliferation,Embryonic Development,Organismal Development,Tissue Development	Tubulogenesis of endothelial cells	0.0197	0.332	Decreased	-2	11,12-epoxyeicosatrienoic acid,14,15-epoxyeicosatrienoic acid,5,6-epoxyeicosatrienoic acid,8,9-epoxyeicosatrienoic acid	4
Endocrine System Disorders,Hematological Disease,Metabolic Disease	Hypoglycemia	0.0197	0.332		0.762	aripiprazole,benzylamine,corticosterone,D-glucose,lactic acid,saxagliptin,spironolactone,tolbutamide,urethane	9
Inflammatory Disease,Inflammatory Response,Neurological Disease	Inflammation of meninges	0.0197	0.332			acetaminophen,ampicillin,cefotaxime,ceftizoxime,ciprofloxacin,fluconazole,glycerol,hydrocortisone,isoniazid,methotrexate,methylprednisolone,metronidazole,N-methyl-L-arginine,netilmicin,penicillin G,phenytoin,piperacillin,prostaglandin E2,pyrazinamide,sertraline,stavudine,sulfadiazine,ticarcillin,tobramycin,trovafloxacin,zidovudine	26
Endocrine System Development and Function,Lipid Metabolism,Small Molecule Biochemistry	Glucuronidation of dihydrotestosterone	0.0197	0.332		-0.152	androstenediol,beta-estradiol,bicalutamide,dihydrotestosterone,estrone	5
Hereditary Disorder,Ophthalmic Disease,Organismal Injury and Abnormalities	Atrophia bulborum hereditaria	0.0197	0.332			2-phenethylamine,5-hydroxytryptamine,dopamine,norepinephrine	4
Cell-To-Cell Signaling and Interaction	Detachment of tumor cell lines	0.0197	0.332		-1.29	chenodeoxycholic acid,deoxycholate,lithocholic acid,mannitol	4
Connective Tissue Development and Function,Tissue Morphology	Mass of brown adipose tissue	0.0197	0.332			10E,12Z-octadecadienoic acid,beta-estradiol,corticosterone,tretinoin	4
Cellular Compromise,Cellular Function and Maintenance	Endoplasmic reticulum stress response of fibroblast cell lines	0.0197	0.332		1	11,12-epoxyeicosatrienoic acid,14,15-epoxyeicosatrienoic acid,8,9-epoxyeicosatrienoic acid,glutamine	4
Cellular Development,Endocrine System Development and Function	Differentiation of islet cells	0.0197	0.332			D-glucose,glucosamine,N-acetylglucosamine,vitamin A	4
Cell Cycle	S phase of breast cancer cell lines	0.0197	0.332			beta-estradiol,calcitriol,L-glutamic acid,letrozole,mevalonic acid,tretinoin	6
Cell-To-Cell Signaling and Interaction,Skeletal and Muscular System Development and Function	Activation of smooth muscle cells	0.0197	0.332		-1	cholesterol,dehydroisoandrosterone,epinephrine,N-methyl-L-arginine,ricinoleic acid	5
Cell-To-Cell Signaling and Interaction,Cellular Assembly and Organization,Cellular Development,Cellular Function and Maintenance,Cellular Growth and Proliferation,Nervous System Development and Function,Tissue Development	Developmental process of synapse	0.0197	0.332			5-hydroxytryptamine,beta-estradiol,GABA,L-carnitine,memantine,tamoxifen	6
Lipid Metabolism,Molecular Transport,Small Molecule Biochemistry	Release of leukotriene B4	0.0197	0.332			arachidonic acid,ketorolac,lipoxin A4,prostaglandin E1,prostaglandin E2	5
Cancer	Transformation of fibroblast cell lines	0.0197	0.332		0.176	acetaminophen,benzoquinone,beta-estradiol,D-sphingosine,linoleic acid,tamoxifen,vitamin K3	7
Cellular Development,Endocrine System Development and Function	Differentiation of neuroendocrine cells	0.0197	0.332		-1.98	D-glucose,glucosamine,N-acetylglucosamine,tretinoin	4
Behavior,Nervous System Development and Function	Long-term memory	0.0197	0.332			astemizole,butyric acid,carbamazepine,cholesterol,corticosterone,dopamine,fluoxetine,nicotine,nifedipine,phenobarbital,phenytoin,scopolamine,valproic acid,vorinostat	14
Lymphoid Tissue Structure and Development,Tissue Morphology	Quantity of bone marrow cells	0.0197	0.332		0.655	beta-estradiol,diethylstilbestrol,doxorubicin,hydroquinone,phenol,vitamin A	6
Lipid Metabolism,Small Molecule Biochemistry	Re-esterification of lipid	0.0197	0.332	Decreased	-2	cholesterol,D-glucose,glycerol,pyruvic acid,rosiglitazone	5
Cellular Compromise,Neurological Disease,Organismal Injury and Abnormalities	Atrophy of neurons	0.0197	0.332		-0.952	4-phenylbutyric acid,butyric acid,creatine,N-methyl-D-aspartate,quinolinic acid,smilagenin,vorinostat	7
Cell Cycle	Mitogenesis of tumor cell lines	0.0197	0.332		-0.849	14,15-epoxyeicosatrienoic acid,beta-estradiol,calcitriol,D-glucose,prostaglandin E2	5
Visual System Development and Function	Contraction of iris	0.0197	0.332		0	11-epi-PGF2alpha,dinoprost,prostaglandin D2,prostaglandin E2	4
Small Molecule Biochemistry	Metabolism of putrescine	0.0197	0.332			methyl salicylate,N(omega)-hydroxyarginine,N-methyl-L-arginine,spermidine,spermine	5
Cell Death and Survival	Apoptosis of connective tissue cells	0.0199	0.332		0.135	15-deoxy-delta-12,14 -PGJ 2,4-phenylbutyric acid,7-ketocholesterol,ascorbic acid,beta-estradiol,bisphenol A diglycidyl ether,butyric acid,calcitriol,cholesterol,corticosterone,cytarabine,D-glucose,dehydroisoandrosterone,dibutyl phthalate,dithiothreitol,doxorubicin,emetine,epirubicin,geranylgeranylacetone,hyaluronic acid,hymecromone,ibuprofen,irinotecan,ketorolac,L-cystine,L-glutamic acid,lovastat…	47
Cell-To-Cell Signaling and Interaction	Binding of blood cells	0.02	0.332		-0.676	11,12-epoxyeicosatrienoic acid,15(S)-HETE,15-deoxy-delta-12,14 -PGJ 2,5,6-epoxyeicosatrienoic acid,5-hydroxytryptamine,aldosterone,alitretinoin,amlodipine,arachidonic acid,ascorbic acid,aspirin,atorvastatin,beta-estradiol,calcitriol,cholesterol,chondroitin sulfate B,cilostazol,colchicine,corticosterone,D-glucose,dopamine,epinephrine,epoprostenol,estrone,ethylenediaminetetraacetic acid,fluoxetine,…	60
Neurological Disease,Organismal Injury and Abnormalities	Abnormality of cerebrum	0.0202	0.332		1.756	15(S)-HETE,3-alpha,17-beta-androstanediol,3-hydroxy-L-kynurenine,5(S)-HETE,6-hydroxydopamine,allopregnanolone,aspirin,beta-estradiol,bumetanide,butyric acid,clopidogrel,corticosterone,D-glucose,esmolol,L-glutamic acid,memantine,methylprednisolone,N-acetyl-L-cysteine,N-acetylserotonin,N-methyl-D-aspartate,pilocarpine,propofol,quetiapine,quinolinic acid,rosiglitazone,streptozocin,vorinostat	27
Cellular Movement	Cell movement of breast cancer cell lines	0.0202	0.332		-0.093	11,12-epoxyeicosatrienoic acid,14,15-epoxyeicosatrienoic acid,8,9-epoxyeicosatrienoic acid,aldosterone,baclofen,calcitriol,capsaicin,colchicine,cucurbitacin B,D-glucose,dehydroisoandrosterone,dibutyl phthalate,GABA,hyaluronic acid,hydrocortisone,isoproterenol,oleic acid,phenytoin,piceatannol,prostaglandin E1,thioridazine,tretinoin,vorinostat	23
Cell Death and Survival	Apoptosis of colorectal cancer cell lines	0.0202	0.332		-0.797	4-hydroxynonenal,5-azacytidine,ascorbic acid,aspirin,atorvastatin,butyric acid,calcitriol,carmustine,chenodeoxycholic acid,cholesterol,D-sphingosine,dehydroisoandrosterone,deoxycholate,doxorubicin,irinotecan,kaempferol,koetjapic acid,lithocholic acid,lovastatin,N-acetyl-L-cysteine,N-methyl-L-arginine,prostaglandin E2,quinacrine,salicylic acid,sulindac,tamoxifen,testosterone,thymidine,valproic aci…	30
Cancer,Organismal Injury and Abnormalities	Benign Tumors	0.0202	0.332		1.402	4-methylnitrosoamino-1-(3-pyridinyl)-1-butanone,acebutolol,aflatoxin B1,aspirin,atenolol,beta-estradiol,bezafibrate,butylated hydroxytoluene,calcitriol,cinnamyl anthranilate,desogestrel,dioctyl adipate,doxorubicin,epinephrine,erythromycin,fludarabine phosphate,fumaric acid,gemfibrozil,lactulose,letrozole,levothyroxine,lipoxin A4,methylprednisolone,misoprostol,myo-inositol,nadolol,niacinamide,omep…	40
Cellular Function and Maintenance,Hematological System Development and Function	Function of lymphocytes	0.0202	0.332		-1.664	3-hydroxyanthranilic acid,3-hydroxykynurenine,acetylcholine,corticosterone,dasatinib,glutamine,L-arginine,L-cysteine,lactic acid,mitoxantrone,oleic acid,polysaccharide,prostaglandin E2,testosterone	14
Cell Death and Survival,Endocrine System Disorders,Gastrointestinal Disease,Organismal Injury and Abnormalities	Apoptosis of pancreatic cells	0.0203	0.332		-1.374	beta-estradiol,calcitriol,D-glucose,doxorubicin,GABA,glucosamine,glutamine,oleic acid,palmitic acid,stearic acid,streptozocin,tretinoin	12
Carbohydrate Metabolism,Small Molecule Biochemistry	Accumulation of polyols	0.0203	0.332		-0.366	5-hydroxytryptamine,9-hydroxy-(S)-10,12-octadecadienoic acid,acetylcholine,atropine,colchicine,D-glucose,dihydrotestosterone,epinephrine,GABA,leukotriene B4,methacholine,pirenzepine,prostaglandin D2	13
Gastrointestinal Disease,Inflammatory Disease,Organismal Injury and Abnormalities	Periodontitis	0.0203	0.332			albendazole,amoxicillin,aspirin,atorvastatin,ciprofloxacin,hyaluronic acid,ibuprofen,inosine,L-isoleucine,L-leucine,L-lysine,L-phenylalanine,metronidazole,montelukast,putrescine,rosuvastatin,testosterone,xanthine	18
Neurological Disease,Organismal Injury and Abnormalities	Damage of cerebrum	0.0203	0.332	Increased	2.147	15(S)-HETE,3-alpha,17-beta-androstanediol,3-hydroxy-L-kynurenine,5(S)-HETE,allopregnanolone,beta-estradiol,bumetanide,D-glucose,L-glutamic acid,N-acetylserotonin,N-methyl-D-aspartate,pilocarpine,quetiapine,rosiglitazone	14
Gastrointestinal Disease,Hepatic System Disease	Cholestasis	0.0206	0.332		0.555	17-alpha-ethinylestradiol,17beta-estradiol-17-beta-D-glucuronide,3beta-hydroxy-5-cholenoic acid,ajmaline,amoxicillin,azathioprine,bezafibrate,bilirubin,carbamazepine,cholesterol,cholic acid,ciprofloxacin,colchicine,danazol,dapsone,erythromycin,gabapentin,glycochenodeoxycholate,lithocholic acid,nifedipine,penicillamine,phenytoin,propafenone,propoxyphene,S-adenosylmethionine,sulindac,taurochenodeox…	31
Embryonic Development,Organ Development,Organismal Development,Reproductive System Development and Function,Tissue Development	Gonadogenesis	0.0206	0.332		-0.011	17-alpha-ethinylestradiol,4-tert-octylphenol,anastrozole,androstenedione,arachidonic acid,beta-estradiol,capsaicin,dehydroisoandrosterone,desogestrel,diethylstilbestrol,dihydrotestosterone,docosahexaenoic acid,methyltestosterone,palmitic acid,procarbazine,pyridoxine,retinaldehyde,ribavirin,S-equol,tamoxifen,testosterone,thiamine,tretinoin	23
Lipid Metabolism,Small Molecule Biochemistry	Lipolysis of cells	0.0207	0.332		-1.18	10E,12Z-octadecadienoic acid,3-hydroxybutyric acid,3-hydroxyoctanoic acid,4-hydroxybenzoic acid,benzoic acid,caffeic acid,colchicine,epinephrine,isoproterenol,nicotine,norepinephrine,protocatechuic acid,pyruvic acid,rosiglitazone,salicylic acid,terbutaline,trans-cinnamic acid,tretinoin	18
Cancer,Organismal Injury and Abnormalities,Reproductive System Disease	Prostatic tumor	0.0207	0.332		-0.116	17-alpha-ethinylestradiol,alitretinoin,androstenedione,aspirin,beta-estradiol,bicalutamide,calcitriol,cholesterol,ciprofloxacin,D-glucose,dasatinib,dehydroisoandrosterone,desflurane,diethylstilbestrol,dihydrotestosterone,diphenhydramine,doxorubicin,dutasteride,estrone,fosfomycin,gabapentin,hyaluronic acid,hydrocortisone,hydromorphone,ixabepilone,levofloxacin,methylprednisolone,midazolam,mitoxantr…	45
Cellular Development,Cellular Growth and Proliferation,Embryonic Development,Organismal Development	Proliferation of embryonic cells	0.0207	0.332		1.151	(6)-gingerol,acetylcholine,aldosterone,ascorbic acid,azathioprine,diethylstilbestrol,doxorubicin,epinephrine,GABA,L-methionine,methotrexate,pyruvic acid,tretinoin,uridine,vitamin A	15
Cellular Development,Cellular Growth and Proliferation	Proliferation of exocrine cells	0.0207	0.332		1.012	beta-estradiol,beta-ionone,diethylstilbestrol,dihydrotestosterone,estrone,histamine,taurocholic acid,taurodeoxycholic acid,tauroursodeoxycholic acid,testosterone,ursodeoxycholic acid	11
Immunological Disease	Hypersensitive reaction	0.0207	0.332		1.38	2-arachidonoylglycerol,6-keto-prostaglandin F1 alpha,alitretinoin,amoxicillin,ampicillin,anthrax vaccine adsorbed,aspirin,astemizole,benzocaine,betamethasone,calcipotriene,capsaicin,carbamazepine,chlorpheniramine,cis-urocanic acid,clemastine,cocaine,colchicine,dehydroisoandrosterone,dexpanthenol,dimethyl fumarate,dinoprost,diphenhydramine,disulfiram,doxorubicin,epinephrine,ertapenem,fexofenadine,…	57
Cell Cycle	Arrest in interphase of tumor cell lines	0.0207	0.332			(6)-gingerol,15-deoxy-delta-12,14 -PGJ 2,2-aminopurine,4-hydroxynonenal,anastrozole,androstenedione,asiatic acid,beta-estradiol,butyric acid,caffeine,calcitriol,capsaicin,carmustine,corticosterone,cucurbitacin B,cytarabine,dasatinib,decursin,dimethyl fumarate,doxorubicin,epinephrine,erlotinib,genistin,geraniol,glutathione,hexamethylene bisacetamide,L-glutamic acid,letrozole,lovastatin,mevalonic a…	41
Hematological System Development and Function,Tissue Morphology	Quantity of granulocytes	0.0207	0.332		-0.196	11,12-epoxyeicosatrienoic acid,14,15-epoxyeicosatrienoic acid,8,9-epoxyeicosatrienoic acid,aldosterone,amiodarone,amoxicillin,ampicillin,anthralin,aspirin,beta-estradiol,bilirubin,calcipotriene,capsaicin,corticosterone,diethylstilbestrol,doxorubicin,ethyl pyruvate,histamine,hyaluronic acid,lipoxin A4,metronidazole,neomycin,ranitidine,roquefortine,rosiglitazone,salmeterol,tacrolimus,theophylline	28
Tissue Morphology	Quantity of tumor cell lines	0.0207	0.332		-0.17	15-deoxy-delta-12,14 -PGJ 2,5-azacytidine,asiatic acid,beta-estradiol,calcitriol,cytarabine,D-glucose,dihydrotestosterone,doxorubicin,epinephrine,erlotinib,glutamine,isotretinoin,L-glutamic acid,linoleic acid,lovastatin,melibiose,N-acetyl-L-cysteine,prostaglandin A2,tamoxifen,thymidine,tretinoin,valproic acid,vorinostat	24
Neurological Disease	Movement Disorders	0.0215	0.344		-0.862	(S)-duloxetine,24-hydroxycholesterol,3-hydroxykynurenine,3-nitrotyrosine,4-hydroxy-3-methoxyphenylacetic acid,4-hydroxybutanoic acid,4-hydroxynonenal,4-phenylbutyric acid,5-hydroxytryptamine,6-hydroxydopamine,8-oxo-7-hydrodeoxyguanosine,albuterol,amantadine,amoxicillin,arecoline,aripiprazole,ascorbic acid,atomoxetine,atropine,baclofen,bilirubin,biperiden,bupropion,buspirone,butyric acid,caffeine,…	135
Connective Tissue Development and Function,Tissue Development	Growth of connective tissue	0.0217	0.347		-1.658	(-)-gossypol,15-deoxy-delta-12,14 -PGJ 2,2-hydroxyestradiol,2-oxoglutaric acid,5-hydroxytryptamine,acetylcholine,albuterol,aldosterone,alitretinoin,arachidonic acid,arecoline,ascorbic acid,aspirin,atorvastatin,atrazine,beta-estradiol,biochanin A,butyric acid,calcitriol,capsaicin,carbamazepine,cerulenin,cholesterol,cholic acid,chondroitin sulfate B,cilostazol,cocaine,D-glucose,dasatinib,dehydroiso…	93
Cell Signaling,Molecular Transport,Nucleic Acid Metabolism,Small Molecule Biochemistry	Accumulation of cyclic AMP	0.0225	0.358		-0.341	4-methylnitrosoamino-1-(3-pyridinyl)-1-butanone,5-hydroxytryptamine,5-methoxytryptamine,9-hydroxy-(S)-10,12-octadecadienoic acid,abscisic acid,acetylcholine,albuterol,arachidonic acid,aripiprazole,atropine,beta-estradiol,caffeine,capsaicin,cholesterol,cilostazol,D-glucose,DDT,dibutyl phthalate,dihydrotestosterone,dopamine,duvoglustat,epinephrine,epoprostenol,fentanyl,histamine,iloprost,isoprotere…	42
Energy Production,Lipid Metabolism,Small Molecule Biochemistry	Oxidation of fatty acid	0.0225	0.358		0.656	(R)-3-hydroxybutyric acid,10E,12Z-octadecadienoic acid,3-aminoisobutanoate,4-phenylbutyric acid,9Z,11E-octadecadienoic acid,acetoacetic acid,acetyl-L-carnitine,amiodarone,aspirin,beta-estradiol,bezafibrate,butyric acid,caffeine,captopril,cholesterol,D-glucose,dibutyl phthalate,didanosine,docosahexaenoic acid,glucosamine,glutathione,hexadecanedioic acid,ibuprofen,L-carnitine,lactic acid,linoleic a…	46
Cancer,Gastrointestinal Disease,Organismal Injury and Abnormalities	Gastric cancer	0.023	0.364			amoxicillin,ascorbic acid,aspirin,bupropion,citric acid,cladribine,D-glucose,dexmedetomidine,doxorubicin,epirubicin,fludarabine phosphate,fumaric acid,hydroxyproline,irinotecan,L-aspartic acid,L-cysteine,L-glutamic acid,L-histidine,L-isoleucine,L-lysine,L-methionine,L-phenylalanine,L-serine,L-threonine,L-tyrosine,lactic acid,lapatinib,omeprazole,pravastatin,rabeprazole,sedoheptulose 7-phosphate,t…	33
Carbohydrate Metabolism,Molecular Transport,Small Molecule Biochemistry	Uptake of 2-deoxyglucose	0.023	0.364		1.488	10E,12Z-octadecadienoic acid,2-hydroxyhexadecanoic acid,4-phenylbutyric acid,5-oxo-6-8-11-14-(e,z,z,z)-eicosatetraenoic acid,aldosterone,astaxanthin,cholesterol,D-glucose,duvoglustat,gliclazide,glucosamine,hydrocortisone,leukotriene B4,mannitol,miconazole,N-methyl-L-arginine,norepinephrine,oleic acid,palmitic acid,phenylephrine,prostaglandin E2,rosiglitazone,sorbitol,stearic acid,tauroursodeoxych…	25
Lipid Metabolism,Molecular Transport,Small Molecule Biochemistry	Concentration of cholesterol	0.0241	0.381		-1.289	17-alpha-ethinylestradiol,25-hydroxycholesterol,27-hydroxycholesterol,5-hydroxytryptamine,9Z,11E-octadecadienoic acid,acetyl-L-carnitine,aflatoxin B1,alitretinoin,amiodarone,ascorbic acid,aspirin,atorvastatin,benzoic acid,beta-estradiol,betaine,bezafibrate,caffeine,carbamazepine,cholesterol,cholic acid,colestipol,creatine,D-glucose,dehydroisoandrosterone,dihydrotestosterone,docosahexaenoic acid,d…	59
Organismal Injury and Abnormalities	Discomfort	0.0241	0.381		-1.715	(S)-duloxetine,4-hydroxybutanoic acid,5-azacytidine,acetaminophen,acetyl-L-carnitine,acetylcholine,acyclovir,alfentanil,almotriptan,amlodipine,amoxicillin,anthrax vaccine adsorbed,ascorbic acid,aspirin,atenolol,atorvastatin,atropine,baclofen,benzocaine,bepridil,beta-estradiol,betamethasone,bezafibrate,bisoprolol,bupropion,butorphanol,caffeic acid,caffeine,capsaicin,carbamazepine,carisoprodol,chlo…	175
Cellular Development,Cellular Growth and Proliferation	Cell proliferation of carcinoma cell lines	0.0243	0.382		-0.932	(-)-gossypol,11,12-epoxyeicosatrienoic acid,14,15-epoxyeicosatrienoic acid,15-deoxy-delta-12,14 -PGJ 2,2-arachidonoylglycerol,2-oxoglutaric acid,4-ipomeanol,4-methylnitrosoamino-1-(3-pyridinyl)-1-butanone,5-azacytidine,8,9-epoxyeicosatrienoic acid,acetazolamide,acetylcholine,alitretinoin,arachidonic acid,ascorbic acid,aspirin,beta-estradiol,butyric acid,calcitriol,capsaicin,D-alpha-tocopheryl suc…	63
Tissue Development	Development of epithelial tissue	0.0243	0.382		-0.895	11,12-epoxyeicosatrienoic acid,14,15-epoxyeicosatrienoic acid,20-hydroxyeicosatetraenoic acid,4-cresol,5,6-epoxyeicosatrienoic acid,5-hydroxytryptamine,8,9-epoxyeicosatrienoic acid,aldosterone,atorvastatin,beta-estradiol,beta-ionone,calcitriol,capsaicin,captopril,cholic acid,cilostazol,D-glucose,dehydroisoandrosterone,delta-tocotrienol,diethylstilbestrol,docosahexaenoic acid,erlotinib,fluoxetine,…	48
Lipid Metabolism,Small Molecule Biochemistry	Fatty acid metabolism	0.0245	0.382		-0.299	10E,12Z-octadecadienoic acid,12-hydroxyeicosatetraenoic acid,15(S)-HETE,15-deoxy-delta-12,14 -PGJ 2,17-alpha-ethinylestradiol,17beta-estradiol-17-beta-D-glucuronide,18:3(n-3) fatty acid,2,7,8-trimethyl-2-(beta-carboxyethyl)-6-hydroxychroman,2-arachidonoylglycerol,24-hydroxycholesterol,25-hydroxycholesterol,27-hydroxycholesterol,3-aminoisobutanoate,4-hydroxynonenal,4-methylnitrosoamino-1-(3-pyridi…	136
Cell Death and Survival,Embryonic Development	Cell death of embryonic cell lines	0.0246	0.382	Increased	2.23	4-aminophenol,6-hydroxydopamine,7-ketocholesterol,acetaminophen,arachidonic acid,aspirin,atorvastatin,azetidyl-2-carboxylic acid,benzoquinone,beta-estradiol,bis(4-hydroxycinnamoyl)methane,butyric acid,capsaicin,cytarabine,D-glucose,dopamine,doxorubicin,epirubicin,erlotinib,iloprost,L-cysteine,L-glutamic acid,linoleic acid,lovastatin,mitoxantrone,N-acetyl-L-cysteine,N-methyl-D-aspartate,niacinamid…	34
Nervous System Development and Function	Activation of brain	0.0246	0.382		-0.214	5-hydroxytryptamine,amphetamine,ascorbic acid,baclofen,beta-estradiol,bumetanide,caffeine,capsaicin,cocaine,colchicine,corticosterone,cycloserine,dihydroxyphenylethylene glycol,dopamine,epinephrine,GABA,isoleucine,L-glutamic acid,L-histidine,L-methionine,L-phenylalanine,L-tyrosine,levetiracetam,nicotine,norepinephrine,phenylephrine,physostigmine,pregabalin,rivastigmine,sarcosine,testosterone,yohi…	32
Cell Death and Survival,Cellular Compromise	Toxicity of cells	0.0246	0.382		0.379	12-hydroxyeicosatetraenoic acid,6-hydroxydopamine,6-mercaptopurine,benzoic acid,beta-estradiol,butylated hydroxytoluene,calcitriol,chloroform,cholic acid,D-glucose,D-sphingosine,domoic acid,dopamine,doxorubicin,edaravone,glutamine,hyaluronic acid,L-glutamic acid,lactic acid,mannitol,methotrexate,methylprednisolone,N,N-dimethylsphingosine,N-acetyl-L-cysteine,N-methyl-D-aspartate,N-methyl-L-arginin…	36
Lipid Metabolism,Molecular Transport,Small Molecule Biochemistry	Accumulation of acylglycerol	0.0246	0.382		-1.841	arachidonic acid,capsaicin,carbamazepine,cerulenin,cholesterol,cholic acid,cilostazol,D-glucose,decanoic acid,dinoprost,doxorubicin,drospirenone,elaidic acid,glycerol,isoproterenol,L-arginine,L-carnitine,L-cysteine,leukotriene B4,linalool,linoleic acid,methyl cinnamate,miconazole,N-methyl-D-aspartate,niacinamide,oleic acid,orlistat,palmitic acid,rosiglitazone,spironolactone,stavudine,stearic acid…	33
Cell-To-Cell Signaling and Interaction,Cellular Growth and Proliferation	Excitation of cells	0.0246	0.382		0.503	5-hydroxytryptamine,acetylcholine,amphetamine,baclofen,bumetanide,capsaicin,cocaine,corticosterone,D-glucose,dopamine,GABA,glutamine,histamine,ibuprofen,L-aspartic acid,L-cysteine,L-glutamic acid,L-serine,lactic acid,mecamylamine,N-methyl-D-aspartate,nicotine,norepinephrine,oleoylethanolamide,phenylephrine,prostaglandin E2,quinolinic acid,tacrolimus	28
Cellular Movement	Cell movement of tumor cell lines	0.0256	0.396		-1.569	11,12-epoxyeicosatrienoic acid,14,15-epoxyeicosatrienoic acid,15(S)-HETE,2-arachidonoylglycerol,3-beta,17-beta-androstanediol,3-hydroxydodecanoic acid,5-azacytidine,5-hydroxytryptamine,8,9-epoxyeicosatrienoic acid,aldosterone,baclofen,beta-estradiol,butylidenephthalide,butyric acid,caffeic acid,caffeine,calcitriol,capsaicin,cholesterol,chondroitin sulfate B,citalopram,colchicine,cucurbitacin B,D-…	71
Cell Morphology,Nervous System Development and Function,Neurological Disease,Tissue Morphology	Abnormal morphology of neurons	0.0264	0.404			4-hexylresorcinol,6-hydroxydopamine,acrylamide,aldosterone,aspirin,beta-estradiol,caffeine,cocaine,corticosterone,creatine,epinephrine,erythromycin,ibuprofen,irinotecan,L-carnitine,L-glutamic acid,lactic acid,letrozole,lithocholic acid,lovastatin,methamphetamine,methotrexate,N-methyl-D-aspartate,neomycin,nicardipine,perindopril,phosphatidylserine,pilocarpine,procaine,prostaglandin E2,prostaglandi…	45
Cancer,Organismal Injury and Abnormalities	Tumor in nervous system	0.0264	0.404		1.034	5'-methylthioadenosine,6-mercaptopurine,amsacrine,aspirin,beta-estradiol,carmustine,cytarabine,D-glucose,dasatinib,delta-aminolevulinic acid,dexmedetomidine,disulfiram,doxorubicin,ephedrine,epinephrine,erlotinib,hyaluronic acid,hydrocortisone,irinotecan,isotretinoin,L-carnitine,L-glutamic acid,L-methionine,lactic acid,lapatinib,levofloxacin,lomustine,methotrexate,methylphenidate,methylprednisolon…	45
Cardiovascular System Development and Function,Cellular Development,Cellular Growth and Proliferation,Organ Development,Skeletal and Muscular System Development and Function,Tissue Development	Proliferation of vascular smooth muscle cells	0.0264	0.404		-1.598	15-deoxy-delta-12,14 -PGJ 2,4-hydroxynonenal,5-hydroxytryptamine,abscisic acid,aldosterone,arachidonic acid,aspirin,atorvastatin,beta-estradiol,bilirubin,butyric acid,cholesterol,cilostazol,D-glucose,dehydroisoandrosterone,docosahexaenoic acid,epoprostenol,hyaluronic acid,isoproterenol,linoleic acid,monocrotaline,N-acetyl-L-cysteine,nicotine,nifedipine,norepinephrine,paricalcitol,pravastatin,quer…	35
Lipid Metabolism,Molecular Transport,Small Molecule Biochemistry	Accumulation of triacylglycerol	0.0264	0.404		-1.629	arachidonic acid,capsaicin,carbamazepine,cerulenin,cholesterol,cholic acid,cilostazol,D-glucose,decanoic acid,dinoprost,doxorubicin,drospirenone,elaidic acid,glycerol,L-arginine,L-carnitine,L-cysteine,leukotriene B4,linalool,linoleic acid,methyl cinnamate,miconazole,niacinamide,oleic acid,orlistat,palmitic acid,rosiglitazone,spironolactone,stavudine,valproic acid	30
Lipid Metabolism,Small Molecule Biochemistry	Synthesis of lipid	0.0264	0.404		-1.095	10E,12Z-octadecadienoic acid,12-hydroxyeicosatetraenoic acid,15(S)-HETE,15-deoxy-delta-12,14 -PGJ 2,18:3(n-3) fatty acid,2,7,8-trimethyl-2-(beta-carboxyethyl)-6-hydroxychroman,2-arachidonoylglycerol,25-hydroxycholesterol,27-hydroxycholesterol,3-aminoisobutanoate,4-hydroxynonenal,4-methylnitrosoamino-1-(3-pyridinyl)-1-butanone,4-tert-octylphenol,5-hydroxytryptamine,9Z,11E-octadecadienoic acid,absc…	167
Carbohydrate Metabolism,Small Molecule Biochemistry	Synthesis of D-glucose	0.0282	0.43		-1.654	2-arachidonoylglycerol,3-hydroxyanthranilic acid,3-hydroxykynurenine,anthranilic acid,atenolol,chenodeoxycholic acid,D-glucose,dexfenfluramine,epinephrine,eugenol,glycerol,hydrocortisone,L-methionine,lactic acid,leukotriene B4,methazolamide,N-methyl-D-aspartate,norepinephrine,oleic acid,phloroglucinol,pterosin B,pyruvic acid	22
Cell Death and Survival,Skeletal and Muscular Disorders	Apoptosis of smooth muscle cells	0.0282	0.43		-0.798	15-deoxy-delta-12,14 -PGJ 2,3,4-dihydroxyphenylethanol,4-phenylbutyric acid,5-hydroxytryptamine,7-ketocholesterol,aldosterone,alitretinoin,atorvastatin,chenodeoxycholic acid,cholesterol,chondroitin sulfate B,D-glucose,dehydroisoandrosterone,deoxycholate,doxorubicin,hyaluronic acid,hymecromone,monocrotaline,N-acetyl-L-cysteine,N-methyl-L-arginine,palmitic acid,pristanic acid,rosiglitazone,testoste…	24
Amino Acid Metabolism,Small Molecule Biochemistry	Release of alpha-amino acid	0.0285	0.431		1.589	2-aminoadipic acid,5-hydroxytryptamine,6-hydroxydopamine,acetoacetic acid,acetylcholine,amphetamine,aripiprazole,ascorbic acid,baclofen,benzoic acid,beta-estradiol,bilirubin,bilobalide,bupropion,caffeine,capsaicin,citalopram,cocaine,corticosterone,D-alanine,dexmedetomidine,dextroamphetamine,domoic acid,dopamine,epinephrine,ferulic acid,fluoxetine,GABA,gabapentin,glutamine,histamine,imperatorin,L-…	46
Cellular Development,Cellular Growth and Proliferation,Hematological System Development and Function,Hematopoiesis,Lymphoid Tissue Structure and Development,Tissue Development	Hematopoiesis of mononuclear leukocytes	0.0285	0.431		1.533	15-deoxy-delta-12,14 -PGJ 2,3-hydroxyanthranilic acid,3-hydroxykynurenine,5-hydroxytryptamine,7-alpha,27-dihydroxycholesterol,aldosterone,anthrax vaccine adsorbed,aspirin,beta-estradiol,butyric acid,calcipotriene,calcitriol,cholesterol,cinnabarinic acid,corticosterone,dehydroisoandrosterone,dihydrotestosterone,dimethyl fumarate,docosahexaenoic acid,dopamine,glucosamine,hyaluronic acid,iloprost,im…	40
Gastrointestinal Disease,Organismal Injury and Abnormalities	Gastric lesion	0.0285	0.431			amoxicillin,anisotropine methylbromide,ascorbic acid,aspirin,bupropion,butyric acid,capsaicin,citric acid,cladribine,clopidogrel,D-glucose,dexmedetomidine,doxorubicin,epirubicin,fludarabine phosphate,fumaric acid,geranylgeranylacetone,glycopyrrolate,hydroxyproline,hyoscyamine,irinotecan,L-aspartic acid,L-cysteine,L-glutamic acid,L-histidine,L-isoleucine,L-lysine,L-methionine,L-phenylalanine,L-ser…	51
Cellular Assembly and Organization,Cellular Function and Maintenance	Organization of cytoskeleton	0.0299	0.431		-0.929	15-deoxy-delta-12,14 -PGJ 2,2-arachidonoylglycerol,2-hydroxyestradiol,6-hydroxydopamine,abscisic acid,acetylcholine,alpha-estradiol,amphetamine,aripiprazole,aspirin,atorvastatin,benzyl alcohol,beta-estradiol,calcitriol,cholesterol,chondroitin sulfate B,cocaine,colchicine,corticosterone,D-serine,dehydroisoandrosterone,diallyl disulfide,diethylstilbestrol,dihydrotestosterone,dinoprost,doxorubicin,e…	71
